# Supplementary material for: Spirocyclic dimer SpiD7 activates the unfolded protein response to selectively inhibit growth and induce apoptosis of cancer cells
Source: J Biol Chem. 2022 Apr 1;298(5):101890. doi: 10.1016/j.jbc.2022.101890 (PMC9062249; doi:10.1016/j.jbc.2022.101890)
Supplement: Supplemental Table S1 [file mmc2.xlsx]

## Sheet: Key
	Spirocyclic dimer (SpiD7) activates unfolded protein response (UPR) to selectively inhibit growth and induce apoptosis of cancer cells Smit Kour,‡ Sandeep Rana,‡ Sydney P. Kubica, Smitha Kizhake, Mudassier Ahmad, Catalina Muñoz-Trujillo, David Klinkebiel, Sarbjit Singh, Jayapal Reddy Mallareddy, Surabhi Chandra, Nicholas T. Woods, Adam R. Karpf, and Amarnath Natarajan.
	Table S1
	Description	Peptide FDR	Protein FDR	# proteins
	5 uL analyzed by LC-MS/MS , Replicate #1	0	0.002	602
	5 uL analyzed by LC-MS/MS, Replicate #2	0	0	372
	Proteins were included if they met the following criteria:
	Protein Grouping Strategy: Experiment-wide grouping with protein cluster analysis
	Peptide Thresholds: 95.0% minimum
	Protein Thresholds: 99.0% minimum and 1 peptide minimum
	GO Annotation Source(s):
	Numbers indicate the total number of spectra observed for each protein.

## Sheet: Combined
Identified Proteins	Accession Number	Alternate ID	# of peptides
			Replicate 1	Replicate 2
Septin-7 OS=Homo sapiens GN=SEPT7 PE=1 SV=2	SEPT7_HUMAN	SEPT7	1	0
Alanine--tRNA ligase, cytoplasmic OS=Homo sapiens GN=AARS PE=1 SV=2	SYAC_HUMAN	AARS	9	5
ATP-binding cassette sub-family E member 1 OS=Homo sapiens GN=ABCE1 PE=1 SV=1	ABCE1_HUMAN	ABCE1	2	0
ATP-binding cassette sub-family F member 1 OS=Homo sapiens GN=ABCF1 PE=1 SV=2	ABCF1_HUMAN	ABCF1	1	0
Acetyl-CoA carboxylase 1 OS=Homo sapiens GN=ACACA PE=1 SV=2	ACACA_HUMAN	ACACA	144	104
ATP-citrate synthase OS=Homo sapiens GN=ACLY PE=1 SV=3	ACLY_HUMAN	ACLY	25	21
Cytosolic acyl coenzyme A thioester hydrolase OS=Homo sapiens GN=ACOT7 PE=1 SV=3	BACH_HUMAN	ACOT7	4	0
Acyl-coenzyme A thioesterase 9, mitochondrial OS=Homo sapiens GN=ACOT9 PE=1 SV=2	ACOT9_HUMAN	ACOT9	2	0
Actin, cytoplasmic 1 OS=Homo sapiens GN=ACTB PE=1 SV=1	ACTB_HUMAN (+1)	ACTB	70	72
Actin, alpha cardiac muscle 1 OS=Homo sapiens GN=ACTC1 PE=1 SV=1	ACTC_HUMAN (+1)	ACTC1	33	42
Alpha-actinin-1 OS=Homo sapiens GN=ACTN1 PE=1 SV=2	ACTN1_HUMAN	ACTN1	19	7
Alpha-actinin-4 OS=Homo sapiens GN=ACTN4 PE=1 SV=2	ACTN4_HUMAN	ACTN4	17	5
Actin-related protein 3 OS=Homo sapiens GN=ACTR3 PE=1 SV=3	ARP3_HUMAN	ACTR3	4	0
Double-stranded RNA-specific adenosine deaminase OS=Homo sapiens GN=ADAR PE=1 SV=4	DSRAD_HUMAN	ADAR	14	4
Adenosylhomocysteinase OS=Homo sapiens GN=AHCY PE=1 SV=4	SAHH_HUMAN	AHCY	10	11
Neuroblast differentiation-associated protein AHNAK OS=Homo sapiens GN=AHNAK PE=1 SV=2	AHNK_HUMAN	AHNAK	9	12
Protein AHNAK2 OS=Homo sapiens GN=AHNAK2 PE=1 SV=2	AHNK2_HUMAN	AHNAK2	1	2
Activator of 90 kDa heat shock protein ATPase homolog 1 OS=Homo sapiens GN=AHSA1 PE=1 SV=1	AHSA1_HUMAN	AHSA1	3	2
Aminoacyl tRNA synthase complex-interacting multifunctional protein 2 OS=Homo sapiens GN=AIMP2 PE=1 SV=2	AIMP2_HUMAN	AIMP2	1	3
A-kinase anchor protein 1, mitochondrial OS=Homo sapiens GN=AKAP1 PE=1 SV=1	AKAP1_HUMAN	AKAP1	4	0
A-kinase anchor protein 8 OS=Homo sapiens GN=AKAP8 PE=1 SV=1	AKAP8_HUMAN	AKAP8	2	0
A-kinase anchor protein 8-like OS=Homo sapiens GN=AKAP8L PE=1 SV=3	AKP8L_HUMAN	AKAP8L	6	0
Aldose reductase OS=Homo sapiens GN=AKR1B1 PE=1 SV=3	ALDR_HUMAN	AKR1B1	5	2
Aldo-keto reductase family 1 member C1 OS=Homo sapiens GN=AKR1C1 PE=1 SV=1	AK1C1_HUMAN	AKR1C1	9	5
Delta-1-pyrroline-5-carboxylate synthase OS=Homo sapiens GN=ALDH18A1 PE=1 SV=2	P5CS_HUMAN	ALDH18A1	8	2
Retinal dehydrogenase 1 OS=Homo sapiens GN=ALDH1A1 PE=1 SV=2	AL1A1_HUMAN	ALDH1A1	93	72
4-trimethylaminobutyraldehyde dehydrogenase OS=Homo sapiens GN=ALDH9A1 PE=1 SV=3	AL9A1_HUMAN	ALDH9A1	2	0
Fructose-bisphosphate aldolase A OS=Homo sapiens GN=ALDOA PE=1 SV=2	ALDOA_HUMAN	ALDOA	17	14
Ankyrin repeat domain-containing protein 17 OS=Homo sapiens GN=ANKRD17 PE=1 SV=3	ANR17_HUMAN	ANKRD17	0	3
Ankyrin repeat and KH domain-containing protein 1 OS=Homo sapiens GN=ANKHD1 PE=1 SV=1	ANKH1_HUMAN	ANKHD1	4	0
Ankyrin repeat domain-containing protein 50 OS=Homo sapiens GN=ANKRD50 PE=1 SV=4	ANR50_HUMAN	ANKRD50	1	0
Actin-binding protein anillin OS=Homo sapiens GN=ANLN PE=1 SV=2	ANLN_HUMAN	ANLN	25	21
Acidic leucine-rich nuclear phosphoprotein 32 family member B OS=Homo sapiens GN=ANP32B PE=1 SV=1	AN32B_HUMAN	ANP32B	3	1
Annexin A1 OS=Homo sapiens GN=ANXA1 PE=1 SV=2	ANXA1_HUMAN	ANXA1	14	9
Annexin A2 OS=Homo sapiens GN=ANXA2 PE=1 SV=2	ANXA2_HUMAN	ANXA2	31	30
DNA-(apurinic or apyrimidinic site) lyase OS=Homo sapiens GN=APEX1 PE=1 SV=2	APEX1_HUMAN	APEX1	0	2
Annexin A6 OS=Homo sapiens GN=ANXA6 PE=1 SV=3	ANXA6_HUMAN	ANXA6	4	0
AP-2 complex subunit beta OS=Homo sapiens GN=AP2B1 PE=1 SV=1	AP2B1_HUMAN	AP2B1	2	0
ADP-ribosylation factor 1 OS=Homo sapiens GN=ARF1 PE=1 SV=2	ARF1_HUMAN (+1)	ARF1	2	4
Rho GTPase-activating protein 5 OS=Homo sapiens GN=ARHGAP5 PE=1 SV=2	RHG05_HUMAN	ARHGAP5	1	0
Rho GDP-dissociation inhibitor 1 OS=Homo sapiens GN=ARHGDIA PE=1 SV=3	GDIR1_HUMAN	ARHGDIA	2	0
Rho guanine nucleotide exchange factor 2 OS=Homo sapiens GN=ARHGEF2 PE=1 SV=4	ARHG2_HUMAN	ARHGEF2	4	0
AT-rich interactive domain-containing protein 4B OS=Homo sapiens GN=ARID4B PE=1 SV=2	ARI4B_HUMAN	ARID4B	1	0
N-acetylserotonin O-methyltransferase-like protein OS=Homo sapiens GN=ASMTL PE=1 SV=3	ASML_HUMAN	ASMTL	3	1
Abnormal spindle-like microcephaly-associated protein OS=Homo sapiens GN=ASPM PE=1 SV=2	ASPM_HUMAN	ASPM	0	1
Asparagine synthetase [glutamine-hydrolyzing] OS=Homo sapiens GN=ASNS PE=1 SV=4	ASNS_HUMAN	ASNS	2	0
ATPase family AAA domain-containing protein 3A OS=Homo sapiens GN=ATAD3A PE=1 SV=2	ATD3A_HUMAN	ATAD3A	8	0
ATPase family AAA domain-containing protein 3B OS=Homo sapiens GN=ATAD3B PE=1 SV=1	ATD3B_HUMAN	ATAD3B	16	11
ATPase family AAA domain-containing protein 3C OS=Homo sapiens GN=ATAD3C PE=2 SV=2	ATD3C_HUMAN	ATAD3C	5	0
Bifunctional purine biosynthesis protein PURH OS=Homo sapiens GN=ATIC PE=1 SV=3	PUR9_HUMAN	ATIC	4	0
Sodium/potassium-transporting ATPase subunit alpha-1 OS=Homo sapiens GN=ATP1A1 PE=1 SV=1	AT1A1_HUMAN	ATP1A1	7	5
Sarcoplasmic/endoplasmic reticulum calcium ATPase 2 OS=Homo sapiens GN=ATP2A2 PE=1 SV=1	AT2A2_HUMAN	ATP2A2	15	16
Plasma membrane calcium-transporting ATPase 4 OS=Homo sapiens GN=ATP2B4 PE=1 SV=2	AT2B4_HUMAN	ATP2B4	2	0
ATP synthase subunit alpha, mitochondrial OS=Homo sapiens GN=ATP5A1 PE=1 SV=1	ATPA_HUMAN	ATP5A1	7	7
Ataxin-2-like protein OS=Homo sapiens GN=ATXN2L PE=1 SV=2	ATX2L_HUMAN	ATXN2L	3	0
Transcription regulator protein BACH1 OS=Homo sapiens GN=BACH1 PE=1 SV=2	BACH1_HUMAN	BACH1	1	0
B-cell receptor-associated protein 31 OS=Homo sapiens GN=BCAP31 PE=1 SV=3	BAP31_HUMAN	BCAP31	0	1
Breast cancer anti-estrogen resistance protein 3 OS=Homo sapiens GN=BCAR3 PE=1 SV=1	BCAR3_HUMAN	BCAR3	4	0
Baculoviral IAP repeat-containing protein 6 OS=Homo sapiens GN=BIRC6 PE=1 SV=2	BIRC6_HUMAN	BIRC6	2	0
BRCA1-associated ATM activator 1 OS=Homo sapiens GN=BRAT1 PE=1 SV=2	BRAT1_HUMAN	BRAT1	4	0
Mitotic checkpoint protein BUB3 OS=Homo sapiens GN=BUB3 PE=1 SV=1	BUB3_HUMAN	BUB3	2	0
Complement component 1 Q subcomponent-binding protein, mitochondrial OS=Homo sapiens GN=C1QBP PE=1 SV=1	C1QBP_HUMAN	C1QBP	4	0
CAD protein OS=Homo sapiens GN=CAD PE=1 SV=3	PYR1_HUMAN	CAD	23	18
Calretinin OS=Homo sapiens GN=CALB2 PE=2 SV=2	CALB2_HUMAN	CALB2	2	0
Calreticulin OS=Homo sapiens GN=CALR PE=1 SV=1	CALR_HUMAN	CALR	1	0
Cullin-associated NEDD8-dissociated protein 1 OS=Homo sapiens GN=CAND1 PE=1 SV=2	CAND1_HUMAN	CAND1	3	1
Calnexin OS=Homo sapiens GN=CANX PE=1 SV=2	CALX_HUMAN	CANX	3	1
Adenylyl cyclase-associated protein 1 OS=Homo sapiens GN=CAP1 PE=1 SV=5	CAP1_HUMAN	CAP1	4	4
Calpain-1 catalytic subunit OS=Homo sapiens GN=CAPN1 PE=1 SV=1	CAN1_HUMAN	CAPN1	2	0
Calpain-2 catalytic subunit OS=Homo sapiens GN=CAPN2 PE=1 SV=6	CAN2_HUMAN	CAPN2	8	3
F-actin-capping protein subunit beta OS=Homo sapiens GN=CAPZB PE=1 SV=4	CAPZB_HUMAN	CAPZB	7	3
Histone-arginine methyltransferase CARM1 OS=Homo sapiens GN=CARM1 PE=1 SV=3	CARM1_HUMAN	CARM1	5	2
Cysteine--tRNA ligase, cytoplasmic OS=Homo sapiens GN=CARS PE=1 SV=3	SYCC_HUMAN	CARS	4	2
Cystathionine beta-synthase-like protein OS=Homo sapiens GN=CBSL PE=1 SV=1	CBSL_HUMAN (+1)	CBSL	1	0
G2/mitotic-specific cyclin-B1 OS=Homo sapiens GN=CCNB1 PE=1 SV=1	CCNB1_HUMAN	CCNB1	2	0
T-complex protein 1 subunit beta OS=Homo sapiens GN=CCT2 PE=1 SV=4	TCPB_HUMAN	CCT2	13	4
T-complex protein 1 subunit gamma OS=Homo sapiens GN=CCT3 PE=1 SV=4	TCPG_HUMAN	CCT3	19	13
T-complex protein 1 subunit delta OS=Homo sapiens GN=CCT4 PE=1 SV=4	TCPD_HUMAN	CCT4	13	7
T-complex protein 1 subunit epsilon OS=Homo sapiens GN=CCT5 PE=1 SV=1	TCPE_HUMAN	CCT5	12	5
T-complex protein 1 subunit zeta OS=Homo sapiens GN=CCT6A PE=1 SV=3	TCPZ_HUMAN	CCT6A	5	5
T-complex protein 1 subunit eta OS=Homo sapiens GN=CCT7 PE=1 SV=2	TCPH_HUMAN	CCT7	6	3
T-complex protein 1 subunit theta OS=Homo sapiens GN=CCT8 PE=1 SV=4	TCPQ_HUMAN	CCT8	13	7
Hsp90 co-chaperone Cdc37 OS=Homo sapiens GN=CDC37 PE=1 SV=1	CDC37_HUMAN	CDC37	5	2
Cat eye syndrome critical region protein 5 OS=Homo sapiens GN=CECR5 PE=1 SV=1	CECR5_HUMAN	CECR5	3	2
Centrosomal protein of 170 kDa OS=Homo sapiens GN=CEP170 PE=1 SV=1	CE170_HUMAN	CEP170	6	0
Cofilin-1 OS=Homo sapiens GN=CFL1 PE=1 SV=3	COF1_HUMAN	CFL1	7	4
Mitochondrial intermembrane space import and assembly protein 40 OS=Homo sapiens GN=CHCHD4 PE=1 SV=1	MIA40_HUMAN	CHCHD4	3	0
Calcium homeostasis endoplasmic reticulum protein OS=Homo sapiens GN=CHERP PE=1 SV=3	CHERP_HUMAN	CHERP	2	0
Cysteine and histidine-rich domain-containing protein 1 OS=Homo sapiens GN=CHORDC1 PE=1 SV=2	CHRD1_HUMAN	CHORDC1	2	0
Anamorsin OS=Homo sapiens GN=CIAPIN1 PE=1 SV=2	CPIN1_HUMAN	CIAPIN1	7	0
Cytoskeleton-associated protein 4 OS=Homo sapiens GN=CKAP4 PE=1 SV=2	CKAP4_HUMAN	CKAP4	2	0
Cytoskeleton-associated protein 5 OS=Homo sapiens GN=CKAP5 PE=1 SV=3	CKAP5_HUMAN	CKAP5	3	0
Chloride intracellular channel protein 1 OS=Homo sapiens GN=CLIC1 PE=1 SV=4	CLIC1_HUMAN	CLIC1	10	6
Clathrin heavy chain 1 OS=Homo sapiens GN=CLTC PE=1 SV=5	CLH1_HUMAN	CLTC	29	23
Clustered mitochondria protein homolog OS=Homo sapiens GN=CLUH PE=1 SV=2	CLU_HUMAN	CLUH	11	10
Cellular nucleic acid-binding protein OS=Homo sapiens GN=CNBP PE=1 SV=1	CNBP_HUMAN	CNBP	2	0
Coatomer subunit alpha OS=Homo sapiens GN=COPA PE=1 SV=2	COPA_HUMAN	COPA	6	5
Coatomer subunit beta OS=Homo sapiens GN=COPB1 PE=1 SV=3	COPB_HUMAN	COPB1	8	1
Coatomer subunit gamma-1 OS=Homo sapiens GN=COPG1 PE=1 SV=1	COPG1_HUMAN	COPG1	1	0
Coronin-1C OS=Homo sapiens GN=CORO1C PE=1 SV=1	COR1C_HUMAN	CORO1C	3	2
Coactosin-like protein OS=Homo sapiens GN=COTL1 PE=1 SV=3	COTL1_HUMAN	COTL1	3	2
Copine-3 OS=Homo sapiens GN=CPNE3 PE=1 SV=1	CPNE3_HUMAN	CPNE3	0	1
Cleavage and polyadenylation specificity factor subunit 3 OS=Homo sapiens GN=CPSF3 PE=1 SV=1	CPSF3_HUMAN	CPSF3	2	0
Cold shock domain-containing protein E1 OS=Homo sapiens GN=CSDE1 PE=1 SV=2	CSDE1_HUMAN	CSDE1	4	0
Exportin-2 OS=Homo sapiens GN=CSE1L PE=1 SV=3	XPO2_HUMAN	CSE1L	5	3
Cystatin-B OS=Homo sapiens GN=CSTB PE=1 SV=2	CYTB_HUMAN	CSTB	3	0
CTP synthase 1 OS=Homo sapiens GN=CTPS1 PE=1 SV=2	PYRG1_HUMAN	CTPS1	2	0
Src substrate cortactin OS=Homo sapiens GN=CTTN PE=1 SV=2	SRC8_HUMAN	CTTN	7	0
Cytochrome b5 type B OS=Homo sapiens GN=CYB5B PE=1 SV=2	CYB5B_HUMAN	CYB5B	6	3
Cytoplasmic FMR1-interacting protein 1 OS=Homo sapiens GN=CYFIP1 PE=1 SV=1	CYFP1_HUMAN	CYFIP1	9	2
Aspartate--tRNA ligase, cytoplasmic OS=Homo sapiens GN=DARS PE=1 SV=2	SYDC_HUMAN	DARS	10	5
Drebrin OS=Homo sapiens GN=DBN1 PE=1 SV=4	DREB_HUMAN	DBN1	4	0
Dermcidin OS=Homo sapiens GN=DCD PE=1 SV=2	DCD_HUMAN	DCD	3	8
ATP-dependent RNA helicase DDX1 OS=Homo sapiens GN=DDX1 PE=1 SV=2	DDX1_HUMAN	DDX1	2	0
Probable ATP-dependent RNA helicase DDX17 OS=Homo sapiens GN=DDX17 PE=1 SV=2	DDX17_HUMAN	DDX17	5	3
Probable ATP-dependent RNA helicase DDX20 OS=Homo sapiens GN=DDX20 PE=1 SV=2	DDX20_HUMAN	DDX20	5	2
Nucleolar RNA helicase 2 OS=Homo sapiens GN=DDX21 PE=1 SV=5	DDX21_HUMAN	DDX21	1	4
Spliceosome RNA helicase DDX39B OS=Homo sapiens GN=DDX39B PE=1 SV=1	DX39B_HUMAN	DDX39B	5	5
ATP-dependent RNA helicase DDX3X OS=Homo sapiens GN=DDX3X PE=1 SV=3	DDX3X_HUMAN	DDX3X	4	1
Probable ATP-dependent RNA helicase DDX46 OS=Homo sapiens GN=DDX46 PE=1 SV=2	DDX46_HUMAN	DDX46	2	0
Probable ATP-dependent RNA helicase DDX5 OS=Homo sapiens GN=DDX5 PE=1 SV=1	DDX5_HUMAN	DDX5	8	4
Probable ATP-dependent RNA helicase DDX6 OS=Homo sapiens GN=DDX6 PE=1 SV=2	DDX6_HUMAN	DDX6	1	0
DNA fragmentation factor subunit alpha OS=Homo sapiens GN=DFFA PE=1 SV=1	DFFA_HUMAN	DFFA	2	0
Pre-mRNA-splicing factor ATP-dependent RNA helicase DHX15 OS=Homo sapiens GN=DHX15 PE=1 SV=2	DHX15_HUMAN	DHX15	6	7
ATP-dependent RNA helicase A OS=Homo sapiens GN=DHX9 PE=1 SV=4	DHX9_HUMAN	DHX9	9	4
Exosome complex exonuclease RRP44 OS=Homo sapiens GN=DIS3 PE=1 SV=2	RRP44_HUMAN	DIS3	2	0
Dihydrolipoyllysine-residue acetyltransferase component of pyruvate dehydrogenase complex, mitochondrial OS=Homo sapiens GN=DLAT PE=1 SV=3	ODP2_HUMAN	DLAT	1	0
Dihydrolipoyl dehydrogenase, mitochondrial OS=Homo sapiens GN=DLD PE=1 SV=2	DLDH_HUMAN	DLD	1	0
Dihydrolipoyllysine-residue succinyltransferase component of 2-oxoglutarate dehydrogenase complex, mitochondrial OS=Homo sapiens GN=DLST PE=1 SV=4	ODO2_HUMAN	DLST	2	0
DnaJ homolog subfamily A member 1 OS=Homo sapiens GN=DNAJA1 PE=1 SV=2	DNJA1_HUMAN	DNAJA1	2	0
DnaJ homolog subfamily A member 2 OS=Homo sapiens GN=DNAJA2 PE=1 SV=1	DNJA2_HUMAN	DNAJA2	2	0
DnaJ homolog subfamily C member 7 OS=Homo sapiens GN=DNAJC7 PE=1 SV=2	DNJC7_HUMAN	DNAJC7	1	0
DnaJ homolog subfamily C member 9 OS=Homo sapiens GN=DNAJC9 PE=1 SV=1	DNJC9_HUMAN	DNAJC9	2	0
Dynamin-1-like protein OS=Homo sapiens GN=DNM1L PE=1 SV=2	DNM1L_HUMAN	DNM1L	8	6
Dynamin-binding protein OS=Homo sapiens GN=DNMBP PE=1 SV=1	DNMBP_HUMAN	DNMBP	2	0
DNA (cytosine-5)-methyltransferase 1 OS=Homo sapiens GN=DNMT1 PE=1 SV=2	DNMT1_HUMAN	DNMT1	3	1
Dedicator of cytokinesis protein 11 OS=Homo sapiens GN=DOCK11 PE=1 SV=2	DOC11_HUMAN	DOCK11	17	8
Dedicator of cytokinesis protein 7 OS=Homo sapiens GN=DOCK7 PE=1 SV=4	DOCK7_HUMAN	DOCK7	2	0
Dipeptidyl peptidase 9 OS=Homo sapiens GN=DPP9 PE=1 SV=3	DPP9_HUMAN	DPP9	2	0
Dihydropyrimidinase-related protein 2 OS=Homo sapiens GN=DPYSL2 PE=1 SV=1	DPYL2_HUMAN	DPYSL2	11	0
Desmoplakin OS=Homo sapiens GN=DSP PE=1 SV=3	DESP_HUMAN	DSP	1	0
Dystonin OS=Homo sapiens GN=DST PE=1 SV=4	DYST_HUMAN	DST	6	2
Destrin OS=Homo sapiens GN=DSTN PE=1 SV=3	DEST_HUMAN	DSTN	4	1
Cytoplasmic dynein 1 heavy chain 1 OS=Homo sapiens GN=DYNC1H1 PE=1 SV=5	DYHC1_HUMAN	DYNC1H1	20	24
Cytoplasmic dynein 1 intermediate chain 2 OS=Homo sapiens GN=DYNC1I2 PE=1 SV=3	DC1I2_HUMAN	DYNC1I2	2	0
Dynein light chain 1, cytoplasmic OS=Homo sapiens GN=DYNLL1 PE=1 SV=1	DYL1_HUMAN	DYNLL1	1	0
Enhancer of mRNA-decapping protein 4 OS=Homo sapiens GN=EDC4 PE=1 SV=1	EDC4_HUMAN	EDC4	14	3
Elongation factor 1-alpha 1 OS=Homo sapiens GN=EEF1A1 PE=1 SV=1	EF1A1_HUMAN (+1)	EEF1A1	33	27
Elongation factor 1-alpha 2 OS=Homo sapiens GN=EEF1A2 PE=1 SV=1	EF1A2_HUMAN	EEF1A2	15	0
Elongation factor 1-gamma OS=Homo sapiens GN=EEF1G PE=1 SV=3	EF1G_HUMAN	EEF1G	9	4
Elongation factor 2 OS=Homo sapiens GN=EEF2 PE=1 SV=4	EF2_HUMAN	EEF2	51	41
116 kDa U5 small nuclear ribonucleoprotein component OS=Homo sapiens GN=EFTUD2 PE=1 SV=1	U5S1_HUMAN	EFTUD2	0	3
Eukaryotic translation initiation factor 2 subunit 1 OS=Homo sapiens GN=EIF2S1 PE=1 SV=3	IF2A_HUMAN	EIF2S1	6	4
Eukaryotic translation initiation factor 2 subunit 2 OS=Homo sapiens GN=EIF2S2 PE=1 SV=2	IF2B_HUMAN	EIF2S2	2	0
Eukaryotic translation initiation factor 2 subunit 3 OS=Homo sapiens GN=EIF2S3 PE=1 SV=3	IF2G_HUMAN	EIF2S3	4	3
Eukaryotic translation initiation factor 3 subunit A OS=Homo sapiens GN=EIF3A PE=1 SV=1	EIF3A_HUMAN	EIF3A	4	2
Eukaryotic translation initiation factor 3 subunit B OS=Homo sapiens GN=EIF3B PE=1 SV=3	EIF3B_HUMAN	EIF3B	2	3
Eukaryotic translation initiation factor 3 subunit C OS=Homo sapiens GN=EIF3C PE=1 SV=1	EIF3C_HUMAN (+1)	EIF3C	4	2
Eukaryotic translation initiation factor 3 subunit D OS=Homo sapiens GN=EIF3D PE=1 SV=1	EIF3D_HUMAN	EIF3D	2	2
Eukaryotic translation initiation factor 3 subunit H OS=Homo sapiens GN=EIF3H PE=1 SV=1	EIF3H_HUMAN	EIF3H	1	0
Eukaryotic initiation factor 4A-I OS=Homo sapiens GN=EIF4A1 PE=1 SV=1	IF4A1_HUMAN	EIF4A1	10	12
Eukaryotic translation initiation factor 4 gamma 1 OS=Homo sapiens GN=EIF4G1 PE=1 SV=4	IF4G1_HUMAN	EIF4G1	6	5
Eukaryotic translation initiation factor 5A-1 OS=Homo sapiens GN=EIF5A PE=1 SV=2	IF5A1_HUMAN	EIF5A	3	1
Eukaryotic translation initiation factor 5B OS=Homo sapiens GN=EIF5B PE=1 SV=4	IF2P_HUMAN	EIF5B	20	10
Zinc phosphodiesterase ELAC protein 2 OS=Homo sapiens GN=ELAC2 PE=1 SV=2	RNZ2_HUMAN	ELAC2	2	0
ELAV-like protein 1 OS=Homo sapiens GN=ELAVL1 PE=1 SV=2	ELAV1_HUMAN	ELAVL1	1	0
Emerin OS=Homo sapiens GN=EMD PE=1 SV=1	EMD_HUMAN	EMD	2	0
Alpha-enolase OS=Homo sapiens GN=ENO1 PE=1 SV=2	ENOA_HUMAN	ENO1	12	5
Bifunctional glutamate/proline--tRNA ligase OS=Homo sapiens GN=EPRS PE=1 SV=5	SYEP_HUMAN	EPRS	32	18
DNA excision repair protein ERCC-6-like OS=Homo sapiens GN=ERCC6L PE=1 SV=1	ERC6L_HUMAN	ERCC6L	12	3
ERBB receptor feedback inhibitor 1 OS=Homo sapiens GN=ERRFI1 PE=1 SV=1	ERRFI_HUMAN	ERRFI1	5	3
S-formylglutathione hydrolase OS=Homo sapiens GN=ESD PE=1 SV=2	ESTD_HUMAN	ESD	2	0
Extended synaptotagmin-1 OS=Homo sapiens GN=ESYT1 PE=1 SV=1	ESYT1_HUMAN	ESYT1	2	0
Ezrin OS=Homo sapiens GN=EZR PE=1 SV=4	EZRI_HUMAN	EZR	5	5
Fatty acid-binding protein, epidermal OS=Homo sapiens GN=FABP5 PE=1 SV=3	FABP5_HUMAN	FABP5	3	0
Constitutive coactivator of PPAR-gamma-like protein 1 OS=Homo sapiens GN=FAM120A PE=1 SV=2	F120A_HUMAN	FAM120A	8	3
Phenylalanine--tRNA ligase beta subunit OS=Homo sapiens GN=FARSB PE=1 SV=3	SYFB_HUMAN	FARSB	2	2
Fatty acid synthase OS=Homo sapiens GN=FASN PE=1 SV=3	FAS_HUMAN	FASN	92	78
Farnesyl pyrophosphate synthase OS=Homo sapiens GN=FDPS PE=1 SV=4	FPPS_HUMAN	FDPS	2	0
Peptidyl-prolyl cis-trans isomerase FKBP4 OS=Homo sapiens GN=FKBP4 PE=1 SV=3	FKBP4_HUMAN	FKBP4	6	0
Filamin-A OS=Homo sapiens GN=FLNA PE=1 SV=4	FLNA_HUMAN	FLNA	128	56
Filamin-B OS=Homo sapiens GN=FLNB PE=1 SV=2	FLNB_HUMAN	FLNB	100	50
Far upstream element-binding protein 3 OS=Homo sapiens GN=FUBP3 PE=1 SV=2	FUBP3_HUMAN	FUBP3	6	0
Fragile X mental retardation syndrome-related protein 1 OS=Homo sapiens GN=FXR1 PE=1 SV=3	FXR1_HUMAN	FXR1	3	0
Glyceraldehyde-3-phosphate dehydrogenase OS=Homo sapiens GN=GAPDH PE=1 SV=3	G3P_HUMAN	GAPDH	12	16
Glycine--tRNA ligase OS=Homo sapiens GN=GARS PE=1 SV=3	SYG_HUMAN	GARS	11	2
Trifunctional purine biosynthetic protein adenosine-3 OS=Homo sapiens GN=GART PE=1 SV=1	PUR2_HUMAN	GART	8	8
1,4-alpha-glucan-branching enzyme OS=Homo sapiens GN=GBE1 PE=1 SV=3	GLGB_HUMAN	GBE1	5	0
Golgi-specific brefeldin A-resistance guanine nucleotide exchange factor 1 OS=Homo sapiens GN=GBF1 PE=1 SV=2	GBF1_HUMAN	GBF1	2	0
eIF-2-alpha kinase activator GCN1 OS=Homo sapiens GN=GCN1 PE=1 SV=6	GCN1_HUMAN	GCN1	11	9
Rab GDP dissociation inhibitor beta OS=Homo sapiens GN=GDI2 PE=1 SV=2	GDIB_HUMAN	GDI2	8	5
Gem-associated protein 4 OS=Homo sapiens GN=GEMIN4 PE=1 SV=2	GEMI4_HUMAN	GEMIN4	0	3
Gem-associated protein 5 OS=Homo sapiens GN=GEMIN5 PE=1 SV=3	GEMI5_HUMAN	GEMIN5	18	9
Glutamine--fructose-6-phosphate aminotransferase [isomerizing] 1 OS=Homo sapiens GN=GFPT1 PE=1 SV=3	GFPT1_HUMAN	GFPT1	6	0
Glutaredoxin-3 OS=Homo sapiens GN=GLRX3 PE=1 SV=2	GLRX3_HUMAN	GLRX3	6	0
Glutamate dehydrogenase 1, mitochondrial OS=Homo sapiens GN=GLUD1 PE=1 SV=2	DHE3_HUMAN	GLUD1	6	5
GMP synthase [glutamine-hydrolyzing] OS=Homo sapiens GN=GMPS PE=1 SV=1	GUAA_HUMAN	GMPS	8	3
Guanine nucleotide-binding protein G(k) subunit alpha OS=Homo sapiens GN=GNAI3 PE=1 SV=3	GNAI3_HUMAN	GNAI3	0	2
Guanine nucleotide-binding protein G(I)/G(S)/G(T) subunit beta-2 OS=Homo sapiens GN=GNB2 PE=1 SV=3	GBB2_HUMAN	GNB2	1	2
Guanine nucleotide-binding protein-like 3 OS=Homo sapiens GN=GNL3 PE=1 SV=2	GNL3_HUMAN	GNL3	2	0
Golgi-associated PDZ and coiled-coil motif-containing protein OS=Homo sapiens GN=GOPC PE=1 SV=1	GOPC_HUMAN	GOPC	2	0
Aspartate aminotransferase, mitochondrial OS=Homo sapiens GN=GOT2 PE=1 SV=3	AATM_HUMAN	GOT2	2	4
Glucose-6-phosphate isomerase OS=Homo sapiens GN=GPI PE=1 SV=4	G6PI_HUMAN	GPI	4	2
Retinoic acid-induced protein 3 OS=Homo sapiens GN=GPRC5A PE=1 SV=2	RAI3_HUMAN	GPRC5A	1	0
Eukaryotic peptide chain release factor GTP-binding subunit ERF3A OS=Homo sapiens GN=GSPT1 PE=1 SV=1	ERF3A_HUMAN	GSPT1	6	3
sp|GSTP1_HUMAN|	sp|GSTP1_HUMAN|	GSTP1	4	0
General transcription factor II-I OS=Homo sapiens GN=GTF2I PE=1 SV=2	GTF2I_HUMAN	GTF2I	7	4
General transcription factor 3C polypeptide 1 OS=Homo sapiens GN=GTF3C1 PE=1 SV=4	TF3C1_HUMAN	GTF3C1	2	0
General transcription factor 3C polypeptide 3 OS=Homo sapiens GN=GTF3C3 PE=1 SV=1	TF3C3_HUMAN	GTF3C3	2	0
Histone H2B type F-S OS=Homo sapiens GN=H2BFS PE=1 SV=2	H2BFS_HUMAN	H2BFS	0	1
Trifunctional enzyme subunit alpha, mitochondrial OS=Homo sapiens GN=HADHA PE=1 SV=2	ECHA_HUMAN	HADHA	1	0
Histidine--tRNA ligase, cytoplasmic OS=Homo sapiens GN=HARS PE=1 SV=2	SYHC_HUMAN (+1)	HARS	7	3
Histone acetyltransferase type B catalytic subunit OS=Homo sapiens GN=HAT1 PE=1 SV=1	HAT1_HUMAN	HAT1	2	0
Host cell factor 1 OS=Homo sapiens GN=HCFC1 PE=1 SV=2	HCFC1_HUMAN	HCFC1	3	4
Histone deacetylase 1 OS=Homo sapiens GN=HDAC1 PE=1 SV=1	HDAC1_HUMAN	HDAC1	3	0
Vigilin OS=Homo sapiens GN=HDLBP PE=1 SV=2	VIGLN_HUMAN	HDLBP	4	3
Protein HEXIM1 OS=Homo sapiens GN=HEXIM1 PE=1 SV=1	HEXI1_HUMAN	HEXIM1	2	0
Histone H1.5 OS=Homo sapiens GN=HIST1H1B PE=1 SV=3	H15_HUMAN	HIST1H1B	0	2
Histone H1.2 OS=Homo sapiens GN=HIST1H1C PE=1 SV=2	H12_HUMAN	HIST1H1C	0	3
Hexokinase-1 OS=Homo sapiens GN=HK1 PE=1 SV=3	HXK1_HUMAN	HK1	6	1
Hexokinase-2 OS=Homo sapiens GN=HK2 PE=1 SV=2	HXK2_HUMAN	HK2	3	1
High mobility group protein B1 OS=Homo sapiens GN=HMGB1 PE=1 SV=3	HMGB1_HUMAN	HMGB1	3	2
Heterogeneous nuclear ribonucleoprotein A1 OS=Homo sapiens GN=HNRNPA1 PE=1 SV=5	ROA1_HUMAN	HNRNPA1	1	2
Heterogeneous nuclear ribonucleoprotein F OS=Homo sapiens GN=HNRNPF PE=1 SV=3	HNRPF_HUMAN	HNRNPF	11	5
Heterogeneous nuclear ribonucleoprotein H OS=Homo sapiens GN=HNRNPH1 PE=1 SV=4	HNRH1_HUMAN	HNRNPH1	12	8
Heterogeneous nuclear ribonucleoprotein K OS=Homo sapiens GN=HNRNPK PE=1 SV=1	HNRPK_HUMAN	HNRNPK	27	13
Heterogeneous nuclear ribonucleoprotein L OS=Homo sapiens GN=HNRNPL PE=1 SV=2	HNRPL_HUMAN	HNRNPL	8	1
Heterogeneous nuclear ribonucleoprotein M OS=Homo sapiens GN=HNRNPM PE=1 SV=3	HNRPM_HUMAN	HNRNPM	9	5
Heterogeneous nuclear ribonucleoprotein U OS=Homo sapiens GN=HNRNPU PE=1 SV=6	HNRPU_HUMAN	HNRNPU	18	12
Hypoxanthine-guanine phosphoribosyltransferase OS=Homo sapiens GN=HPRT1 PE=1 SV=2	HPRT_HUMAN	HPRT1	2	0
Hornerin OS=Homo sapiens GN=HRNR PE=1 SV=2	HORN_HUMAN	HRNR	0	3
Heat shock protein HSP 90-alpha OS=Homo sapiens GN=HSP90AA1 PE=1 SV=5	HS90A_HUMAN	HSP90AA1	63	49
Heat shock protein HSP 90-beta OS=Homo sapiens GN=HSP90AB1 PE=1 SV=4	HS90B_HUMAN	HSP90AB1	69	54
Endoplasmin OS=Homo sapiens GN=HSP90B1 PE=1 SV=1	ENPL_HUMAN	HSP90B1	4	6
Heat shock 70 kDa protein 1A OS=Homo sapiens GN=HSPA1A PE=1 SV=1	HS71A_HUMAN (+1)	HSPA1A	6	0
Heat shock 70 kDa protein 4 OS=Homo sapiens GN=HSPA4 PE=1 SV=4	HSP74_HUMAN	HSPA4	17	9
78 kDa glucose-regulated protein OS=Homo sapiens GN=HSPA5 PE=1 SV=2	GRP78_HUMAN	HSPA5	5	0
Heat shock cognate 71 kDa protein OS=Homo sapiens GN=HSPA8 PE=1 SV=1	HSP7C_HUMAN	HSPA8	22	17
Stress-70 protein, mitochondrial OS=Homo sapiens GN=HSPA9 PE=1 SV=2	GRP75_HUMAN	HSPA9	7	5
60 kDa heat shock protein, mitochondrial OS=Homo sapiens GN=HSPD1 PE=1 SV=2	CH60_HUMAN	HSPD1	13	8
Heat shock protein 105 kDa OS=Homo sapiens GN=HSPH1 PE=1 SV=1	HS105_HUMAN	HSPH1	20	10
E3 ubiquitin-protein ligase HUWE1 OS=Homo sapiens GN=HUWE1 PE=1 SV=3	HUWE1_HUMAN	HUWE1	0	1
Isoleucine--tRNA ligase, cytoplasmic OS=Homo sapiens GN=IARS PE=1 SV=2	SYIC_HUMAN	IARS	9	9
Isoleucine--tRNA ligase, mitochondrial OS=Homo sapiens GN=IARS2 PE=1 SV=2	SYIM_HUMAN	IARS2	2	1
Insulin-like growth factor 2 mRNA-binding protein 3 OS=Homo sapiens GN=IGF2BP3 PE=1 SV=2	IF2B3_HUMAN	IGF2BP3	2	0
Interleukin enhancer-binding factor 2 OS=Homo sapiens GN=ILF2 PE=1 SV=2	ILF2_HUMAN	ILF2	4	0
Interleukin enhancer-binding factor 3 OS=Homo sapiens GN=ILF3 PE=1 SV=3	ILF3_HUMAN	ILF3	33	24
Protein IMPACT OS=Homo sapiens GN=IMPACT PE=1 SV=2	IMPCT_HUMAN	IMPACT	2	0
Inosine-5'-monophosphate dehydrogenase 2 OS=Homo sapiens GN=IMPDH2 PE=1 SV=2	IMDH2_HUMAN	IMPDH2	18	5
Inverted formin-2 OS=Homo sapiens GN=INF2 PE=1 SV=2	INF2_HUMAN	INF2	3	0
Importin-4 OS=Homo sapiens GN=IPO4 PE=1 SV=2	IPO4_HUMAN	IPO4	2	0
Importin-5 OS=Homo sapiens GN=IPO5 PE=1 SV=4	IPO5_HUMAN	IPO5	13	16
Importin-7 OS=Homo sapiens GN=IPO7 PE=1 SV=1	IPO7_HUMAN	IPO7	6	0
Ras GTPase-activating-like protein IQGAP1 OS=Homo sapiens GN=IQGAP1 PE=1 SV=1	IQGA1_HUMAN	IQGAP1	19	7
Insulin receptor substrate 1 OS=Homo sapiens GN=IRS1 PE=1 SV=1	IRS1_HUMAN	IRS1	3	0
Inosine triphosphate pyrophosphatase OS=Homo sapiens GN=ITPA PE=1 SV=2	ITPA_HUMAN	ITPA	1	0
sp|K1C9_HUMAN|	sp|K1C9_HUMAN|	K1C9	65	0
sp|K2C1_HUMAN|	sp|K2C1_HUMAN|	K2C1	107	0
Lysine--tRNA ligase OS=Homo sapiens GN=KARS PE=1 SV=3	SYK_HUMAN	KARS	6	4
Lysine-specific demethylase 3B OS=Homo sapiens GN=KDM3B PE=1 SV=2	KDM3B_HUMAN	KDM3B	3
KH domain-containing, RNA-binding, signal transduction-associated protein 1 OS=Homo sapiens GN=KHDRBS1 PE=1 SV=1	KHDR1_HUMAN	KHDRBS1	3	3
Far upstream element-binding protein 2 OS=Homo sapiens GN=KHSRP PE=1 SV=4	FUBP2_HUMAN	KHSRP	31	20
Kinesin-like protein KIF11 OS=Homo sapiens GN=KIF11 PE=1 SV=2	KIF11_HUMAN	KIF11	7	6
Kinesin-like protein KIF1B OS=Homo sapiens GN=KIF1B PE=1 SV=5	KIF1B_HUMAN (+1)	KIF1B	3	0
Kinesin-like protein KIF20A OS=Homo sapiens GN=KIF20A PE=1 SV=1	KI20A_HUMAN	KIF20A	2	0
Kinesin-like protein KIF2C OS=Homo sapiens GN=KIF2C PE=1 SV=2	KIF2C_HUMAN	KIF2C	1	0
Chromosome-associated kinesin KIF4A OS=Homo sapiens GN=KIF4A PE=1 SV=3	KIF4A_HUMAN	KIF4A	2	0
Kinesin-1 heavy chain OS=Homo sapiens GN=KIF5B PE=1 SV=1	KINH_HUMAN	KIF5B	10	0
Kinesin light chain 1 OS=Homo sapiens GN=KLC1 PE=1 SV=2	KLC1_HUMAN	KLC1	2	0
Importin subunit alpha-3 OS=Homo sapiens GN=KPNA4 PE=1 SV=1	IMA3_HUMAN	KPNA4	2	0
Importin subunit beta-1 OS=Homo sapiens GN=KPNB1 PE=1 SV=2	IMB1_HUMAN	KPNB1	9	7
sp|K1C10_HUMAN|	sp|K1C10_HUMAN|	KRT10	52	0
Keratin, type I cytoskeletal 14 OS=Homo sapiens GN=KRT14 PE=1 SV=4	K1C14_HUMAN	KRT14	18	0
Keratin, type I cytoskeletal 16 OS=Homo sapiens GN=KRT16 PE=1 SV=4	K1C16_HUMAN	KRT16	11	0
sp|K22E_HUMAN|	sp|K22E_HUMAN|	KRT2	57	0
Keratin, type II cytoskeletal 5 OS=Homo sapiens GN=KRT5 PE=1 SV=3	K2C5_HUMAN	KRT5	39	0
Keratin, type II cytoskeletal 6A OS=Homo sapiens GN=KRT6A PE=1 SV=3	K2C6A_HUMAN	KRT6A	36	0
Kinectin OS=Homo sapiens GN=KTN1 PE=1 SV=1	KTN1_HUMAN	KTN1	2	0
La-related protein 1 OS=Homo sapiens GN=LARP1 PE=1 SV=2	LARP1_HUMAN	LARP1	3	0
Leucine--tRNA ligase, cytoplasmic OS=Homo sapiens GN=LARS PE=1 SV=2	SYLC_HUMAN	LARS	6	2
Ribosomal biogenesis protein LAS1L OS=Homo sapiens GN=LAS1L PE=1 SV=2	LAS1L_HUMAN	LAS1L	16	13
L-lactate dehydrogenase A chain OS=Homo sapiens GN=LDHA PE=1 SV=2	LDHA_HUMAN	LDHA	7	10
Galectin-1 OS=Homo sapiens GN=LGALS1 PE=1 SV=2	LEG1_HUMAN	LGALS1	6	2
Prelamin-A/C OS=Homo sapiens GN=LMNA PE=1 SV=1	LMNA_HUMAN	LMNA	20	7
Lon protease homolog, mitochondrial OS=Homo sapiens GN=LONP1 PE=1 SV=2	LONM_HUMAN	LONP1	2	0
Leucine-rich PPR motif-containing protein, mitochondrial OS=Homo sapiens GN=LRPPRC PE=1 SV=3	LPPRC_HUMAN	LRPPRC	17	5
Leucine-rich repeat-containing protein 59 OS=Homo sapiens GN=LRRC59 PE=1 SV=1	LRC59_HUMAN	LRRC59	2	2
Leucine-rich repeat flightless-interacting protein 1 OS=Homo sapiens GN=LRRFIP1 PE=1 SV=2	LRRF1_HUMAN	LRRFIP1	3	0
Protein LSM12 homolog OS=Homo sapiens GN=LSM12 PE=1 SV=2	LSM12_HUMAN	LSM12	2	0
Microtubule-actin cross-linking factor 1, isoforms 1/2/3/5 OS=Homo sapiens GN=MACF1 PE=1 SV=4	MACF1_HUMAN	MACF1	5	1
Microtubule-associated protein 4 OS=Homo sapiens GN=MAP4 PE=1 SV=3	MAP4_HUMAN	MAP4	6	1
Methionine--tRNA ligase, cytoplasmic OS=Homo sapiens GN=MARS PE=1 SV=2	SYMC_HUMAN	MARS	3	0
Matrin-3 OS=Homo sapiens GN=MATR3 PE=1 SV=2	MATR3_HUMAN	MATR3	7	4
Mitochondrial antiviral-signaling protein OS=Homo sapiens GN=MAVS PE=1 SV=2	MAVS_HUMAN	MAVS	3	0
Methylcrotonoyl-CoA carboxylase subunit alpha, mitochondrial OS=Homo sapiens GN=MCCC1 PE=1 SV=3	MCCA_HUMAN	MCCC1	52	23
Methylcrotonoyl-CoA carboxylase beta chain, mitochondrial OS=Homo sapiens GN=MCCC2 PE=1 SV=1	MCCB_HUMAN	MCCC2	2	2
DNA replication licensing factor MCM3 OS=Homo sapiens GN=MCM3 PE=1 SV=3	MCM3_HUMAN	MCM3	6	1
DNA replication licensing factor MCM4 OS=Homo sapiens GN=MCM4 PE=1 SV=5	MCM4_HUMAN	MCM4	6	0
DNA replication licensing factor MCM5 OS=Homo sapiens GN=MCM5 PE=1 SV=5	MCM5_HUMAN	MCM5	5	3
DNA replication licensing factor MCM6 OS=Homo sapiens GN=MCM6 PE=1 SV=1	MCM6_HUMAN	MCM6	7	4
DNA replication licensing factor MCM7 OS=Homo sapiens GN=MCM7 PE=1 SV=4	MCM7_HUMAN	MCM7	2	1
Malate dehydrogenase, cytoplasmic OS=Homo sapiens GN=MDH1 PE=1 SV=4	MDHC_HUMAN	MDH1	4	2
Malate dehydrogenase, mitochondrial OS=Homo sapiens GN=MDH2 PE=1 SV=3	MDHM_HUMAN	MDH2	10	4
Midasin OS=Homo sapiens GN=MDN1 PE=1 SV=2	MDN1_HUMAN	MDN1	3	1
Protein O-GlcNAcase OS=Homo sapiens GN=MGEA5 PE=1 SV=2	OGA_HUMAN	MGEA5	3	0
MMS19 nucleotide excision repair protein homolog OS=Homo sapiens GN=MMS19 PE=1 SV=2	MMS19_HUMAN	MMS19	1	0
DNA mismatch repair protein Msh2 OS=Homo sapiens GN=MSH2 PE=1 SV=1	MSH2_HUMAN	MSH2	3	0
DNA mismatch repair protein Msh6 OS=Homo sapiens GN=MSH6 PE=1 SV=2	MSH6_HUMAN	MSH6	5	2
Moesin OS=Homo sapiens GN=MSN PE=1 SV=3	MOES_HUMAN	MSN	6	2
Microtubule cross-linking factor 1 OS=Homo sapiens GN=MTCL1 PE=1 SV=5	MTCL1_HUMAN	MTCL1	2	0
C-1-tetrahydrofolate synthase, cytoplasmic OS=Homo sapiens GN=MTHFD1 PE=1 SV=3	C1TC_HUMAN	MTHFD1	17	6
Monofunctional C1-tetrahydrofolate synthase, mitochondrial OS=Homo sapiens GN=MTHFD1L PE=1 SV=1	C1TM_HUMAN	MTHFD1L	3	2
Myb-binding protein 1A OS=Homo sapiens GN=MYBBP1A PE=1 SV=2	MBB1A_HUMAN	MYBBP1A	18	7
Myosin-9 OS=Homo sapiens GN=MYH9 PE=1 SV=4	MYH9_HUMAN	MYH9	50	30
Myosin-10 OS=Homo sapiens GN=MYH10 PE=1 SV=3	MYH10_HUMAN	MYH10	0	7
Myosin light polypeptide 6 OS=Homo sapiens GN=MYL6 PE=1 SV=2	MYL6_HUMAN	MYL6	5	2
Myoferlin OS=Homo sapiens GN=MYOF PE=1 SV=1	MYOF_HUMAN	MYOF	22	10
Myopalladin OS=Homo sapiens GN=MYPN PE=1 SV=2	MYPN_HUMAN	MYPN	5	2
N-alpha-acetyltransferase 15, NatA auxiliary subunit OS=Homo sapiens GN=NAA15 PE=1 SV=1	NAA15_HUMAN	NAA15	3	0
NEDD8-activating enzyme E1 regulatory subunit OS=Homo sapiens GN=NAE1 PE=1 SV=1	ULA1_HUMAN	NAE1	2	0
Nucleosome assembly protein 1-like 1 OS=Homo sapiens GN=NAP1L1 PE=1 SV=1	NP1L1_HUMAN	NAP1L1	3	0
Asparagine--tRNA ligase, cytoplasmic OS=Homo sapiens GN=NARS PE=1 SV=1	SYNC_HUMAN	NARS	10	9
Condensin complex subunit 1 OS=Homo sapiens GN=NCAPD2 PE=1 SV=3	CND1_HUMAN	NCAPD2	7	6
Condensin complex subunit 2 OS=Homo sapiens GN=NCAPH PE=1 SV=3	CND2_HUMAN	NCAPH	4	0
Neutral cholesterol ester hydrolase 1 OS=Homo sapiens GN=NCEH1 PE=1 SV=3	NCEH1_HUMAN	NCEH1	2	2
Nucleolin OS=Homo sapiens GN=NCL PE=1 SV=3	NUCL_HUMAN	NCL	5	0
Serine/threonine-protein kinase Nek9 OS=Homo sapiens GN=NEK9 PE=1 SV=2	NEK9_HUMAN	NEK9	10	7
Nuclear factor NF-kappa-B p100 subunit OS=Homo sapiens GN=NFKB2 PE=1 SV=4	NFKB2_HUMAN	NFKB2	7	0
Nucleoside diphosphate kinase B OS=Homo sapiens GN=NME2 PE=1 SV=1	NDKB_HUMAN	NME2	1	0
Putative nucleoside diphosphate kinase OS=Homo sapiens GN=NME2P1 PE=5 SV=1	NDK8_HUMAN (+1)	NME2P1	0	2
Polynucleotide 5'-hydroxyl-kinase NOL9 OS=Homo sapiens GN=NOL9 PE=1 SV=1	NOL9_HUMAN	NOL9	5	3
Non-POU domain-containing octamer-binding protein OS=Homo sapiens GN=NONO PE=1 SV=4	NONO_HUMAN	NONO	4	2
Nucleolar protein 58 OS=Homo sapiens GN=NOP58 PE=1 SV=1	NOP58_HUMAN	NOP58	2	0
Puromycin-sensitive aminopeptidase OS=Homo sapiens GN=NPEPPS PE=1 SV=2	PSA_HUMAN	NPEPPS	5	4
Nucleophosmin OS=Homo sapiens GN=NPM1 PE=1 SV=2	NPM_HUMAN	NPM1	8	1
Nardilysin OS=Homo sapiens GN=NRDC PE=1 SV=2	NRDC_HUMAN	NRDC	2	0
tRNA (cytosine(34)-C(5))-methyltransferase OS=Homo sapiens GN=NSUN2 PE=1 SV=2	NSUN2_HUMAN	NSUN2	10	2
5'-nucleotidase domain-containing protein 1 OS=Homo sapiens GN=NT5DC1 PE=1 SV=1	NT5D1_HUMAN	NT5DC1	1	0
Nuclear pore complex protein Nup153 OS=Homo sapiens GN=NUP153 PE=1 SV=2	NU153_HUMAN	NUP153	2	0
Nuclear pore complex protein Nup155 OS=Homo sapiens GN=NUP155 PE=1 SV=1	NU155_HUMAN	NUP155	8	4
Nuclear pore complex protein Nup205 OS=Homo sapiens GN=NUP205 PE=1 SV=3	NU205_HUMAN	NUP205	1	0
Nuclear pore complex protein Nup88 OS=Homo sapiens GN=NUP88 PE=1 SV=2	NUP88_HUMAN	NUP88	3	0
Nuclear pore complex protein Nup93 OS=Homo sapiens GN=NUP93 PE=1 SV=2	NUP93_HUMAN	NUP93	3	0
Ornithine aminotransferase, mitochondrial OS=Homo sapiens GN=OAT PE=1 SV=1	OAT_HUMAN	OAT	1	0
2-oxoglutarate dehydrogenase, mitochondrial OS=Homo sapiens GN=OGDH PE=1 SV=3	ODO1_HUMAN	OGDH	7	0
Opioid growth factor receptor OS=Homo sapiens GN=OGFR PE=1 SV=3	OGFR_HUMAN	OGFR	0	2
UDP-N-acetylglucosamine--peptide N-acetylglucosaminyltransferase 110 kDa subunit OS=Homo sapiens GN=OGT PE=1 SV=3	OGT1_HUMAN	OGT	8	2
Oxysterol-binding protein 1 OS=Homo sapiens GN=OSBP PE=1 SV=1	OSBP1_HUMAN	OSBP	2	0
Proliferation-associated protein 2G4 OS=Homo sapiens GN=PA2G4 PE=1 SV=3	PA2G4_HUMAN	PA2G4	5	0
Polyadenylate-binding protein 4 OS=Homo sapiens GN=PABPC4 PE=1 SV=1	PABP4_HUMAN	PABPC4	5	3
Platelet-activating factor acetylhydrolase IB subunit alpha OS=Homo sapiens GN=PAFAH1B1 PE=1 SV=2	LIS1_HUMAN	PAFAH1B1	2	0
Multifunctional protein ADE2 OS=Homo sapiens GN=PAICS PE=1 SV=3	PUR6_HUMAN	PAICS	11	6
Poly [ADP-ribose] polymerase 1 OS=Homo sapiens GN=PARP1 PE=1 SV=4	PARP1_HUMAN	PARP1	11	5
Lymphokine-activated killer T-cell-originated protein kinase OS=Homo sapiens GN=PBK PE=1 SV=3	TOPK_HUMAN	PBK	3	0
Pyruvate carboxylase, mitochondrial OS=Homo sapiens GN=PC PE=1 SV=2	PYC_HUMAN	PC	38	27
Poly(rC)-binding protein 1 OS=Homo sapiens GN=PCBP1 PE=1 SV=2	PCBP1_HUMAN	PCBP1	22	18
Poly(rC)-binding protein 2 OS=Homo sapiens GN=PCBP2 PE=1 SV=1	PCBP2_HUMAN	PCBP2	13	13
Propionyl-CoA carboxylase alpha chain, mitochondrial OS=Homo sapiens GN=PCCA PE=1 SV=4	PCCA_HUMAN	PCCA	26	12
Propionyl-CoA carboxylase beta chain, mitochondrial OS=Homo sapiens GN=PCCB PE=1 SV=3	PCCB_HUMAN	PCCB	10	0
Proliferating cell nuclear antigen OS=Homo sapiens GN=PCNA PE=1 SV=1	PCNA_HUMAN	PCNA	5	0
Choline-phosphate cytidylyltransferase A OS=Homo sapiens GN=PCYT1A PE=1 SV=2	PCY1A_HUMAN	PCYT1A	5	0
Programmed cell death 6-interacting protein OS=Homo sapiens GN=PDCD6IP PE=1 SV=1	PDC6I_HUMAN	PDCD6IP	11	7
Pyruvate dehydrogenase E1 component subunit alpha, somatic form, mitochondrial OS=Homo sapiens GN=PDHA1 PE=1 SV=3	ODPA_HUMAN	PDHA1	2	0
Protein disulfide-isomerase A3 OS=Homo sapiens GN=PDIA3 PE=1 SV=4	PDIA3_HUMAN	PDIA3	8	0
Protein disulfide-isomerase A4 OS=Homo sapiens GN=PDIA4 PE=1 SV=2	PDIA4_HUMAN	PDIA4	1	0
Protein disulfide-isomerase A6 OS=Homo sapiens GN=PDIA6 PE=1 SV=1	PDIA6_HUMAN	PDIA6	4	0
Sister chromatid cohesion protein PDS5 homolog A OS=Homo sapiens GN=PDS5A PE=1 SV=1	PDS5A_HUMAN	PDS5A	3	0
Xaa-Pro dipeptidase OS=Homo sapiens GN=PEPD PE=1 SV=3	PEPD_HUMAN	PEPD	1	0
ATP-dependent 6-phosphofructokinase, liver type OS=Homo sapiens GN=PFKL PE=1 SV=6	PFKAL_HUMAN	PFKL	5	2
ATP-dependent 6-phosphofructokinase, platelet type OS=Homo sapiens GN=PFKP PE=1 SV=2	PFKAP_HUMAN	PFKP	6	2
Profilin-1 OS=Homo sapiens GN=PFN1 PE=1 SV=2	PROF1_HUMAN	PFN1	8	6
Phosphoglycerate mutase 1 OS=Homo sapiens GN=PGAM1 PE=1 SV=2	PGAM1_HUMAN	PGAM1	0	1
6-phosphogluconate dehydrogenase, decarboxylating OS=Homo sapiens GN=PGD PE=1 SV=3	6PGD_HUMAN	PGD	3	3
Phosphoglycerate kinase 1 OS=Homo sapiens GN=PGK1 PE=1 SV=3	PGK1_HUMAN	PGK1	13	7
Prohibitin OS=Homo sapiens GN=PHB PE=1 SV=1	PHB_HUMAN	PHB	3	3
D-3-phosphoglycerate dehydrogenase OS=Homo sapiens GN=PHGDH PE=1 SV=4	SERA_HUMAN	PHGDH	8	4
Pleckstrin homology-like domain family B member 2 OS=Homo sapiens GN=PHLDB2 PE=1 SV=2	PHLB2_HUMAN	PHLDB2	1	1
Pyruvate kinase PKM OS=Homo sapiens GN=PKM PE=1 SV=4	KPYM_HUMAN	PKM	64	49
1-phosphatidylinositol 4,5-bisphosphate phosphodiesterase gamma-1 OS=Homo sapiens GN=PLCG1 PE=1 SV=1	PLCG1_HUMAN	PLCG1	2	0
Plectin OS=Homo sapiens GN=PLEC PE=1 SV=3	PLEC_HUMAN	PLEC	10	15
Perilipin-3 OS=Homo sapiens GN=PLIN3 PE=1 SV=3	PLIN3_HUMAN	PLIN3	5	2
Mitochondrial-processing peptidase subunit alpha OS=Homo sapiens GN=PMPCA PE=1 SV=2	MPPA_HUMAN	PMPCA	2	0
Mitochondrial-processing peptidase subunit beta OS=Homo sapiens GN=PMPCB PE=1 SV=2	MPPB_HUMAN	PMPCB	1	2
DNA-directed RNA polymerase I subunit RPA1 OS=Homo sapiens GN=POLR1A PE=1 SV=2	RPA1_HUMAN	POLR1A	0	2
Inorganic pyrophosphatase OS=Homo sapiens GN=PPA1 PE=1 SV=2	IPYR_HUMAN	PPA1	3	1
sp|PPIA_HUMAN|	sp|PPIA_HUMAN|	PPIA	4
Protein phosphatase 1G OS=Homo sapiens GN=PPM1G PE=1 SV=1	PPM1G_HUMAN	PPM1G	13	8
Serine/threonine-protein phosphatase PP1-alpha catalytic subunit OS=Homo sapiens GN=PPP1CA PE=1 SV=1	PP1A_HUMAN	PPP1CA	2	0
Phostensin OS=Homo sapiens GN=PPP1R18 PE=1 SV=1	PPR18_HUMAN	PPP1R18	2	0
Serine/threonine-protein phosphatase 2A catalytic subunit alpha isoform OS=Homo sapiens GN=PPP2CA PE=1 SV=1	PP2AA_HUMAN	PPP2CA	5	2
Serine/threonine-protein phosphatase 2A 65 kDa regulatory subunit A alpha isoform OS=Homo sapiens GN=PPP2R1A PE=1 SV=4	2AAA_HUMAN	PPP2R1A	6	6
Serine/threonine-protein phosphatase 2A 55 kDa regulatory subunit B alpha isoform OS=Homo sapiens GN=PPP2R2A PE=1 SV=1	2ABA_HUMAN	PPP2R2A	4	2
sp|PRDX1_HUMAN|	sp|PRDX1_HUMAN|	PRDX1	14	0
Thioredoxin-dependent peroxide reductase, mitochondrial OS=Homo sapiens GN=PRDX3 PE=1 SV=3	PRDX3_HUMAN	PRDX3	4	0
Peroxiredoxin-4 OS=Homo sapiens GN=PRDX4 PE=1 SV=1	PRDX4_HUMAN	PRDX4	7	3
Peroxiredoxin-6 OS=Homo sapiens GN=PRDX6 PE=1 SV=3	PRDX6_HUMAN	PRDX6	3	1
Prolyl endopeptidase OS=Homo sapiens GN=PREP PE=1 SV=2	PPCE_HUMAN	PREP	1	1
DNA-dependent protein kinase catalytic subunit OS=Homo sapiens GN=PRKDC PE=1 SV=3	PRKDC_HUMAN	PRKDC	101	66
Protein arginine N-methyltransferase 1 OS=Homo sapiens GN=PRMT1 PE=1 SV=2	ANM1_HUMAN	PRMT1	22	14
Protein arginine N-methyltransferase 5 OS=Homo sapiens GN=PRMT5 PE=1 SV=4	ANM5_HUMAN	PRMT5	4	3
Pre-mRNA-processing factor 40 homolog A OS=Homo sapiens GN=PRPF40A PE=1 SV=2	PR40A_HUMAN	PRPF40A	1	0
Pre-mRNA-processing-splicing factor 8 OS=Homo sapiens GN=PRPF8 PE=1 SV=2	PRP8_HUMAN	PRPF8	4	2
Ribose-phosphate pyrophosphokinase 1 OS=Homo sapiens GN=PRPS1 PE=1 SV=2	PRPS1_HUMAN	PRPS1	2	0
Protein PRRC2C OS=Homo sapiens GN=PRRC2C PE=1 SV=4	PRC2C_HUMAN	PRRC2C	0	1
Trypsin-1 OS=Homo sapiens GN=PRSS1 PE=1 SV=1	TRY1_HUMAN	PRSS1	0	1
Phosphoserine aminotransferase OS=Homo sapiens GN=PSAT1 PE=1 SV=2	SERC_HUMAN	PSAT1	1	2
26S protease regulatory subunit 7 OS=Homo sapiens GN=PSMC2 PE=1 SV=3	PRS7_HUMAN	PSMC2	3	0
26S proteasome non-ATPase regulatory subunit 1 OS=Homo sapiens GN=PSMD1 PE=1 SV=2	PSMD1_HUMAN	PSMD1	3	0
26S proteasome non-ATPase regulatory subunit 2 OS=Homo sapiens GN=PSMD2 PE=1 SV=3	PSMD2_HUMAN	PSMD2	4	0
26S proteasome non-ATPase regulatory subunit 3 OS=Homo sapiens GN=PSMD3 PE=1 SV=2	PSMD3_HUMAN	PSMD3	3	0
Proteasome activator complex subunit 1 OS=Homo sapiens GN=PSME1 PE=1 SV=1	PSME1_HUMAN	PSME1	1	0
Proteasome activator complex subunit 2 OS=Homo sapiens GN=PSME2 PE=1 SV=4	PSME2_HUMAN	PSME2	3	2
Proteasome activator complex subunit 4 OS=Homo sapiens GN=PSME4 PE=1 SV=2	PSME4_HUMAN	PSME4	1	0
Polypyrimidine tract-binding protein 1 OS=Homo sapiens GN=PTBP1 PE=1 SV=1	PTBP1_HUMAN	PTBP1	5	3
Prostaglandin E synthase 3 OS=Homo sapiens GN=PTGES3 PE=1 SV=1	TEBP_HUMAN	PTGES3	6	2
Tyrosine-protein phosphatase non-receptor type 1 OS=Homo sapiens GN=PTPN1 PE=1 SV=1	PTN1_HUMAN	PTPN1	4	0
Tyrosine-protein phosphatase non-receptor type 11 OS=Homo sapiens GN=PTPN11 PE=1 SV=2	PTN11_HUMAN	PTPN11	2	0
Tyrosine-protein phosphatase non-receptor type 12 OS=Homo sapiens GN=PTPN12 PE=1 SV=3	PTN12_HUMAN	PTPN12	5	0
Pyrroline-5-carboxylate reductase 2 OS=Homo sapiens GN=PYCR2 PE=1 SV=1	P5CR2_HUMAN	PYCR2	3	0
Glycogen phosphorylase, brain form OS=Homo sapiens GN=PYGB PE=1 SV=5	PYGB_HUMAN	PYGB	22	15
Glycogen phosphorylase, liver form OS=Homo sapiens GN=PYGL PE=1 SV=4	PYGL_HUMAN	PYGL	4	0
Glutamine--tRNA ligase OS=Homo sapiens GN=QARS PE=1 SV=1	SYQ_HUMAN	QARS	4	3
Ras-related protein Rab-15 OS=Homo sapiens GN=RAB15 PE=1 SV=1	RAB15_HUMAN (+5)	RAB15	0	2
Ras-related protein Rab-27B OS=Homo sapiens GN=RAB27B PE=1 SV=4	RB27B_HUMAN	RAB27B	18	12
Rab3 GTPase-activating protein non-catalytic subunit OS=Homo sapiens GN=RAB3GAP2 PE=1 SV=1	RBGPR_HUMAN	RAB3GAP2	2	0
Ras-related protein Rab-7a OS=Homo sapiens GN=RAB7A PE=1 SV=1	RAB7A_HUMAN	RAB7A	3	1
Rab GTPase-activating protein 1 OS=Homo sapiens GN=RABGAP1 PE=1 SV=3	RBGP1_HUMAN	RABGAP1	2	0
Receptor of activated protein C kinase 1 OS=Homo sapiens GN=RACK1 PE=1 SV=3	RACK1_HUMAN	RACK1	8	6
GTP-binding nuclear protein Ran OS=Homo sapiens GN=RAN PE=1 SV=3	RAN_HUMAN	RAN	2	3
Ran-specific GTPase-activating protein OS=Homo sapiens GN=RANBP1 PE=1 SV=1	RANG_HUMAN	RANBP1	2	0
E3 SUMO-protein ligase RanBP2 OS=Homo sapiens GN=RANBP2 PE=1 SV=2	RBP2_HUMAN	RANBP2	16	6
Ran GTPase-activating protein 1 OS=Homo sapiens GN=RANGAP1 PE=1 SV=1	RAGP1_HUMAN	RANGAP1	3	0
Ras-associated and pleckstrin homology domains-containing protein 1 OS=Homo sapiens GN=RAPH1 PE=1 SV=3	RAPH1_HUMAN	RAPH1	1	0
Arginine--tRNA ligase, cytoplasmic OS=Homo sapiens GN=RARS PE=1 SV=2	SYRC_HUMAN	RARS	13	14
Histone-binding protein RBBP7 OS=Homo sapiens GN=RBBP7 PE=1 SV=1	RBBP7_HUMAN	RBBP7	5	3
RNA-binding protein 39 OS=Homo sapiens GN=RBM39 PE=1 SV=2	RBM39_HUMAN	RBM39	2	1
Protein RCC2 OS=Homo sapiens GN=RCC2 PE=1 SV=2	RCC2_HUMAN	RCC2	3	3
ATP-dependent DNA helicase Q1 OS=Homo sapiens GN=RECQL PE=1 SV=3	RECQ1_HUMAN	RECQL	8	3
E3 ubiquitin-protein ligase RNF213 OS=Homo sapiens GN=RNF213 PE=1 SV=3	RN213_HUMAN	RNF213	3	0
Ribonuclease inhibitor OS=Homo sapiens GN=RNH1 PE=1 SV=2	RINI_HUMAN	RNH1	7	5
Aminopeptidase B OS=Homo sapiens GN=RNPEP PE=1 SV=2	AMPB_HUMAN	RNPEP	1	0
60S ribosomal protein L10 OS=Homo sapiens GN=RPL10 PE=1 SV=4	RL10_HUMAN	RPL10	9	12
60S ribosomal protein L10a OS=Homo sapiens GN=RPL10A PE=1 SV=2	RL10A_HUMAN	RPL10A	6	2
60S ribosomal protein L11 OS=Homo sapiens GN=RPL11 PE=1 SV=2	RL11_HUMAN	RPL11	4	3
60S ribosomal protein L12 OS=Homo sapiens GN=RPL12 PE=1 SV=1	RL12_HUMAN	RPL12	7	3
60S ribosomal protein L13 OS=Homo sapiens GN=RPL13 PE=1 SV=4	RL13_HUMAN	RPL13	4	7
60S ribosomal protein L13a OS=Homo sapiens GN=RPL13A PE=1 SV=2	RL13A_HUMAN	RPL13A	3	2
60S ribosomal protein L14 OS=Homo sapiens GN=RPL14 PE=1 SV=4	RL14_HUMAN	RPL14	3	2
60S ribosomal protein L15 OS=Homo sapiens GN=RPL15 PE=1 SV=2	RL15_HUMAN	RPL15	2	3
60S ribosomal protein L17 OS=Homo sapiens GN=RPL17 PE=1 SV=3	RL17_HUMAN	RPL17	4	9
60S ribosomal protein L18 OS=Homo sapiens GN=RPL18 PE=1 SV=2	RL18_HUMAN	RPL18	4	5
60S ribosomal protein L18a OS=Homo sapiens GN=RPL18A PE=1 SV=2	RL18A_HUMAN	RPL18A	7	8
60S ribosomal protein L19 OS=Homo sapiens GN=RPL19 PE=1 SV=1	RL19_HUMAN	RPL19	5	5
60S ribosomal protein L22 OS=Homo sapiens GN=RPL22 PE=1 SV=2	RL22_HUMAN	RPL22	0	2
60S ribosomal protein L23 OS=Homo sapiens GN=RPL23 PE=1 SV=1	RL23_HUMAN	RPL23	5	1
60S ribosomal protein L24 OS=Homo sapiens GN=RPL24 PE=1 SV=1	RL24_HUMAN	RPL24	0	2
60S ribosomal protein L27a OS=Homo sapiens GN=RPL27A PE=1 SV=2	RL27A_HUMAN	RPL27A	4	2
60S ribosomal protein L28 OS=Homo sapiens GN=RPL28 PE=1 SV=3	RL28_HUMAN	RPL28	5	4
60S ribosomal protein L29 OS=Homo sapiens GN=RPL29 PE=1 SV=2	RL29_HUMAN	RPL29	0	3
60S ribosomal protein L3 OS=Homo sapiens GN=RPL3 PE=1 SV=2	RL3_HUMAN	RPL3	9	6
60S ribosomal protein L30 OS=Homo sapiens GN=RPL30 PE=1 SV=2	RL30_HUMAN	RPL30	4	2
60S ribosomal protein L32 OS=Homo sapiens GN=RPL32 PE=1 SV=2	RL32_HUMAN	RPL32	0	2
60S ribosomal protein L34 OS=Homo sapiens GN=RPL34 PE=1 SV=3	RL34_HUMAN	RPL34	5	3
60S ribosomal protein L35a OS=Homo sapiens GN=RPL35A PE=1 SV=2	RL35A_HUMAN	RPL35A	3	1
60S ribosomal protein L36 OS=Homo sapiens GN=RPL36 PE=1 SV=3	RL36_HUMAN	RPL36	0	2
60S ribosomal protein L36a OS=Homo sapiens GN=RPL36A PE=1 SV=2	RL36A_HUMAN (+1)	RPL36A	1	2
60S ribosomal protein L37a OS=Homo sapiens GN=RPL37A PE=1 SV=2	RL37A_HUMAN	RPL37A	0	1
60S ribosomal protein L38 OS=Homo sapiens GN=RPL38 PE=1 SV=2	RL38_HUMAN	RPL38	2	0
60S ribosomal protein L4 OS=Homo sapiens GN=RPL4 PE=1 SV=5	RL4_HUMAN	RPL4	17	26
60S ribosomal protein L5 OS=Homo sapiens GN=RPL5 PE=1 SV=3	RL5_HUMAN	RPL5	6	3
60S ribosomal protein L6 OS=Homo sapiens GN=RPL6 PE=1 SV=3	RL6_HUMAN	RPL6	7	7
60S ribosomal protein L7 OS=Homo sapiens GN=RPL7 PE=1 SV=1	RL7_HUMAN	RPL7	5	1
60S ribosomal protein L7a OS=Homo sapiens GN=RPL7A PE=1 SV=2	RL7A_HUMAN	RPL7A	6	6
60S ribosomal protein L8 OS=Homo sapiens GN=RPL8 PE=1 SV=2	RL8_HUMAN	RPL8	4	2
60S ribosomal protein L9 OS=Homo sapiens GN=RPL9 PE=1 SV=1	RL9_HUMAN	RPL9	5	3
60S acidic ribosomal protein P0 OS=Homo sapiens GN=RPLP0 PE=1 SV=1	RLA0_HUMAN	RPLP0	6	0
60S acidic ribosomal protein P0-like OS=Homo sapiens GN=RPLP0P6 PE=5 SV=1	RLA0L_HUMAN (+1)	RPLP0P6	0	2
Dolichyl-diphosphooligosaccharide--protein glycosyltransferase subunit 1 OS=Homo sapiens GN=RPN1 PE=1 SV=1	RPN1_HUMAN	RPN1	0	4
40S ribosomal protein S11 OS=Homo sapiens GN=RPS11 PE=1 SV=3	RS11_HUMAN	RPS11	10	4
40S ribosomal protein S12 OS=Homo sapiens GN=RPS12 PE=1 SV=3	RS12_HUMAN	RPS12	0	3
40S ribosomal protein S13 OS=Homo sapiens GN=RPS13 PE=1 SV=2	RS13_HUMAN	RPS13	1	2
40S ribosomal protein S14 OS=Homo sapiens GN=RPS14 PE=1 SV=3	RS14_HUMAN	RPS14	5	5
40S ribosomal protein S15a OS=Homo sapiens GN=RPS15A PE=1 SV=2	RS15A_HUMAN	RPS15A	3	1
40S ribosomal protein S16 OS=Homo sapiens GN=RPS16 PE=1 SV=2	RS16_HUMAN	RPS16	7	8
40S ribosomal protein S17 OS=Homo sapiens GN=RPS17 PE=1 SV=2	RS17_HUMAN	RPS17	2	0
40S ribosomal protein S18 OS=Homo sapiens GN=RPS18 PE=1 SV=3	RS18_HUMAN	RPS18	0	3
40S ribosomal protein S2 OS=Homo sapiens GN=RPS2 PE=1 SV=2	RS2_HUMAN	RPS2	5	8
40S ribosomal protein S20 OS=Homo sapiens GN=RPS20 PE=1 SV=1	RS20_HUMAN	RPS20	3	3
40S ribosomal protein S23 OS=Homo sapiens GN=RPS23 PE=1 SV=3	RS23_HUMAN	RPS23	3	0
40S ribosomal protein S25 OS=Homo sapiens GN=RPS25 PE=1 SV=1	RS25_HUMAN	RPS25	0	3
40S ribosomal protein S26 OS=Homo sapiens GN=RPS26 PE=1 SV=3	RS26_HUMAN	RPS26	2	0
40S ribosomal protein S27 OS=Homo sapiens GN=RPS27 PE=1 SV=3	RS27_HUMAN	RPS27	4	2
sp|RS27A_HUMAN|	sp|RS27A_HUMAN|	RPS27A	17	0
40S ribosomal protein S3 OS=Homo sapiens GN=RPS3 PE=1 SV=2	RS3_HUMAN	RPS3	16	12
40S ribosomal protein S3a OS=Homo sapiens GN=RPS3A PE=1 SV=2	RS3A_HUMAN	RPS3A	6	6
40S ribosomal protein S4, X isoform OS=Homo sapiens GN=RPS4X PE=1 SV=2	RS4X_HUMAN	RPS4X	11	7
40S ribosomal protein S5 OS=Homo sapiens GN=RPS5 PE=1 SV=4	RS5_HUMAN	RPS5	3	0
40S ribosomal protein S6 OS=Homo sapiens GN=RPS6 PE=1 SV=1	RS6_HUMAN	RPS6	10	7
40S ribosomal protein S8 OS=Homo sapiens GN=RPS8 PE=1 SV=2	RS8_HUMAN	RPS8	12	14
40S ribosomal protein S9 OS=Homo sapiens GN=RPS9 PE=1 SV=3	RS9_HUMAN	RPS9	6	5
40S ribosomal protein SA OS=Homo sapiens GN=RPSA PE=1 SV=4	RSSA_HUMAN	RPSA	3	2
RRP12-like protein OS=Homo sapiens GN=RRP12 PE=1 SV=2	RRP12_HUMAN	RRP12	3	1
Ribosomal RNA processing protein 1 homolog B OS=Homo sapiens GN=RRP1B PE=1 SV=3	RRP1B_HUMAN	RRP1B	4	0
Reticulon-3 OS=Homo sapiens GN=RTN3 PE=1 SV=2	RTN3_HUMAN	RTN3	1	1
Reticulon-4 OS=Homo sapiens GN=RTN4 PE=1 SV=2	RTN4_HUMAN	RTN4	6	3
RUN and FYVE domain-containing protein 1 OS=Homo sapiens GN=RUFY1 PE=1 SV=2	RUFY1_HUMAN	RUFY1	5	0
RuvB-like 1 OS=Homo sapiens GN=RUVBL1 PE=1 SV=1	RUVB1_HUMAN	RUVBL1	4	2
RuvB-like 2 OS=Homo sapiens GN=RUVBL2 PE=1 SV=3	RUVB2_HUMAN	RUVBL2	2	0
Protein S100-A6 OS=Homo sapiens GN=S100A6 PE=1 SV=1	S10A6_HUMAN	S100A6	1	0
Serine--tRNA ligase, cytoplasmic OS=Homo sapiens GN=SARS PE=1 SV=3	SYSC_HUMAN	SARS	3	0
Squamous cell carcinoma antigen recognized by T-cells 3 OS=Homo sapiens GN=SART3 PE=1 SV=1	SART3_HUMAN	SART3	3	0
Succinate dehydrogenase [ubiquinone] flavoprotein subunit, mitochondrial OS=Homo sapiens GN=SDHA PE=1 SV=2	SDHA_HUMAN	SDHA	4	0
Protein transport protein Sec16A OS=Homo sapiens GN=SEC16A PE=1 SV=3	SC16A_HUMAN	SEC16A	12	1
SEC23-interacting protein OS=Homo sapiens GN=SEC23IP PE=1 SV=1	S23IP_HUMAN	SEC23IP	2	0
Protein transport protein Sec24C OS=Homo sapiens GN=SEC24C PE=1 SV=3	SC24C_HUMAN	SEC24C	2	0
Protein transport protein Sec61 subunit alpha isoform 1 OS=Homo sapiens GN=SEC61A1 PE=1 SV=2	S61A1_HUMAN	SEC61A1	1	0
Serpin B6 OS=Homo sapiens GN=SERPINB6 PE=1 SV=3	SPB6_HUMAN	SERPINB6	4	0
Serpin B8 OS=Homo sapiens GN=SERPINB8 PE=1 SV=2	SPB8_HUMAN	SERPINB8	3	1
Serpin B9 OS=Homo sapiens GN=SERPINB9 PE=1 SV=1	SPB9_HUMAN	SERPINB9	8	3
Splicing factor 3B subunit 1 OS=Homo sapiens GN=SF3B1 PE=1 SV=3	SF3B1_HUMAN	SF3B1	3	0
Splicing factor 3B subunit 3 OS=Homo sapiens GN=SF3B3 PE=1 SV=4	SF3B3_HUMAN	SF3B3	5	4
Serine hydroxymethyltransferase, mitochondrial OS=Homo sapiens GN=SHMT2 PE=1 SV=3	GLYM_HUMAN	SHMT2	1	0
S-phase kinase-associated protein 1 OS=Homo sapiens GN=SKP1 PE=1 SV=2	SKP1_HUMAN	SKP1	1	0
Monocarboxylate transporter 1 OS=Homo sapiens GN=SLC16A1 PE=1 SV=3	MOT1_HUMAN	SLC16A1	4	0
Monocarboxylate transporter 4 OS=Homo sapiens GN=SLC16A3 PE=1 SV=1	MOT4_HUMAN	SLC16A3	2	0
Phosphate carrier protein, mitochondrial OS=Homo sapiens GN=SLC25A3 PE=1 SV=2	MPCP_HUMAN	SLC25A3	2	3
ADP/ATP translocase 2 OS=Homo sapiens GN=SLC25A5 PE=1 SV=7	ADT2_HUMAN	SLC25A5	9	11
ADP/ATP translocase 3 OS=Homo sapiens GN=SLC25A6 PE=1 SV=4	ADT3_HUMAN	SLC25A6	8	6
4F2 cell-surface antigen heavy chain OS=Homo sapiens GN=SLC3A2 PE=1 SV=3	4F2_HUMAN	SLC3A2	2	0
Large neutral amino acids transporter small subunit 1 OS=Homo sapiens GN=SLC7A5 PE=1 SV=2	LAT1_HUMAN	SLC7A5	2	0
Structural maintenance of chromosomes protein 2 OS=Homo sapiens GN=SMC2 PE=1 SV=2	SMC2_HUMAN	SMC2	1	0
Survival motor neuron protein OS=Homo sapiens GN=SMN1 PE=1 SV=1	SMN_HUMAN	SMN1	4	1
Spermine synthase OS=Homo sapiens GN=SMS PE=1 SV=2	SPSY_HUMAN	SMS	4	0
E3 ubiquitin-protein ligase SMURF2 OS=Homo sapiens GN=SMURF2 PE=1 SV=1	SMUF2_HUMAN	SMURF2	3	0
Staphylococcal nuclease domain-containing protein 1 OS=Homo sapiens GN=SND1 PE=1 SV=1	SND1_HUMAN	SND1	7	3
U5 small nuclear ribonucleoprotein 200 kDa helicase OS=Homo sapiens GN=SNRNP200 PE=1 SV=2	U520_HUMAN	SNRNP200	6	2
Sterol O-acyltransferase 1 OS=Homo sapiens GN=SOAT1 PE=1 SV=3	SOAT1_HUMAN	SOAT1	1	0
Sperm-associated antigen 5 OS=Homo sapiens GN=SPAG5 PE=1 SV=2	SPAG5_HUMAN	SPAG5	12	3
C-Jun-amino-terminal kinase-interacting protein 4 OS=Homo sapiens GN=SPAG9 PE=1 SV=4	JIP4_HUMAN	SPAG9	12	0
Sequestosome-1 OS=Homo sapiens GN=SQSTM1 PE=1 SV=1	SQSTM_HUMAN	SQSTM1	7	0
Spermidine synthase OS=Homo sapiens GN=SRM PE=1 SV=1	SPEE_HUMAN	SRM	4	0
Signal recognition particle subunit SRP68 OS=Homo sapiens GN=SRP68 PE=1 SV=2	SRP68_HUMAN	SRP68	2	1
Serine/arginine repetitive matrix protein 2 OS=Homo sapiens GN=SRRM2 PE=1 SV=2	SRRM2_HUMAN	SRRM2	3	0
Serrate RNA effector molecule homolog OS=Homo sapiens GN=SRRT PE=1 SV=1	SRRT_HUMAN	SRRT	2	0
Serine/arginine-rich splicing factor 3 OS=Homo sapiens GN=SRSF3 PE=1 SV=1	SRSF3_HUMAN	SRSF3	1	1
Signal transducer and activator of transcription 1-alpha/beta OS=Homo sapiens GN=STAT1 PE=1 SV=2	STAT1_HUMAN	STAT1	2	0
Signal transducer and activator of transcription 3 OS=Homo sapiens GN=STAT3 PE=1 SV=2	STAT3_HUMAN	STAT3	7	4
Stomatin-like protein 2, mitochondrial OS=Homo sapiens GN=STOML2 PE=1 SV=1	STML2_HUMAN	STOML2	2	0
Serine-threonine kinase receptor-associated protein OS=Homo sapiens GN=STRAP PE=1 SV=1	STRAP_HUMAN	STRAP	4	0
Dolichyl-diphosphooligosaccharide--protein glycosyltransferase subunit STT3B OS=Homo sapiens GN=STT3B PE=1 SV=1	STT3B_HUMAN	STT3B	2	0
SURP and G-patch domain-containing protein 2 OS=Homo sapiens GN=SUGP2 PE=1 SV=2	SUGP2_HUMAN	SUGP2	5	2
Protein SGT1 homolog OS=Homo sapiens GN=SUGT1 PE=1 SV=3	SGT1_HUMAN	SUGT1	2	0
Heterogeneous nuclear ribonucleoprotein Q OS=Homo sapiens GN=SYNCRIP PE=1 SV=2	HNRPQ_HUMAN	SYNCRIP	15	8
Threonine--tRNA ligase, cytoplasmic OS=Homo sapiens GN=TARS PE=1 SV=3	SYTC_HUMAN	TARS	3	4
TBC1 domain family member 2A OS=Homo sapiens GN=TBC1D2 PE=1 SV=3	TBD2A_HUMAN	TBC1D2	9	4
Tubulin-specific chaperone D OS=Homo sapiens GN=TBCD PE=1 SV=2	TBCD_HUMAN	TBCD	2	2
Protein TBRG4 OS=Homo sapiens GN=TBRG4 PE=1 SV=1	TBRG4_HUMAN	TBRG4	2	0
Treacle protein OS=Homo sapiens GN=TCOF1 PE=1 SV=3	TCOF_HUMAN	TCOF1	1	0
T-complex protein 1 subunit alpha OS=Homo sapiens GN=TCP1 PE=1 SV=1	TCPA_HUMAN	TCP1	18	11
Very-long-chain enoyl-CoA reductase OS=Homo sapiens GN=TECR PE=1 SV=1	TECR_HUMAN	TECR	1	0
Transferrin receptor protein 1 OS=Homo sapiens GN=TFRC PE=1 SV=2	TFR1_HUMAN	TFRC	2	2
Protein-glutamine gamma-glutamyltransferase 2 OS=Homo sapiens GN=TGM2 PE=1 SV=2	TGM2_HUMAN	TGM2	39	24
Mitochondrial import inner membrane translocase subunit TIM50 OS=Homo sapiens GN=TIMM50 PE=1 SV=2	TIM50_HUMAN	TIMM50	2	0
TIP41-like protein OS=Homo sapiens GN=TIPRL PE=1 SV=2	TIPRL_HUMAN	TIPRL	2	0
Transketolase OS=Homo sapiens GN=TKT PE=1 SV=3	TKT_HUMAN	TKT	11	5
Talin-1 OS=Homo sapiens GN=TLN1 PE=1 SV=3	TLN1_HUMAN	TLN1	7	1
Tropomodulin-3 OS=Homo sapiens GN=TMOD3 PE=1 SV=1	TMOD3_HUMAN	TMOD3	1	0
Lamina-associated polypeptide 2, isoform alpha OS=Homo sapiens GN=TMPO PE=1 SV=2	LAP2A_HUMAN	TMPO	26	16
Lamina-associated polypeptide 2, isoforms beta/gamma OS=Homo sapiens GN=TMPO PE=1 SV=2	LAP2B_HUMAN	TMPO	8	0
Transportin-1 OS=Homo sapiens GN=TNPO1 PE=1 SV=2	TNPO1_HUMAN	TNPO1	4	4
Tensin-3 OS=Homo sapiens GN=TNS3 PE=1 SV=2	TENS3_HUMAN	TNS3	18	5
Mitochondrial import receptor subunit TOM40 homolog OS=Homo sapiens GN=TOMM40 PE=1 SV=1	TOM40_HUMAN	TOMM40	2	0
DNA topoisomerase 1 OS=Homo sapiens GN=TOP1 PE=1 SV=2	TOP1_HUMAN	TOP1	6	3
Cellular tumor antigen p53 OS=Homo sapiens GN=TP53 PE=1 SV=4	P53_HUMAN	TP53	2	0
Tropomyosin alpha-3 chain OS=Homo sapiens GN=TPM3 PE=1 SV=2	TPM3_HUMAN	TPM3	11	7
TNF receptor-associated factor 1 OS=Homo sapiens GN=TRAF1 PE=1 SV=1	TRAF1_HUMAN	TRAF1	2	0
Heat shock protein 75 kDa, mitochondrial OS=Homo sapiens GN=TRAP1 PE=1 SV=3	TRAP1_HUMAN	TRAP1	6	0
E3 ubiquitin/ISG15 ligase TRIM25 OS=Homo sapiens GN=TRIM25 PE=1 SV=2	TRI25_HUMAN	TRIM25	5	0
Transcription intermediary factor 1-beta OS=Homo sapiens GN=TRIM28 PE=1 SV=5	TIF1B_HUMAN	TRIM28	18	9
E3 ubiquitin-protein ligase TRIP12 OS=Homo sapiens GN=TRIP12 PE=1 SV=1	TRIPC_HUMAN	TRIP12	2	0
Thyroid receptor-interacting protein 6 OS=Homo sapiens GN=TRIP6 PE=1 SV=3	TRIP6_HUMAN	TRIP6	7	2
tRNA (guanine(26)-N(2))-dimethyltransferase OS=Homo sapiens GN=TRMT1 PE=1 SV=1	TRM1_HUMAN	TRMT1	3	0
Tubulin--tyrosine ligase-like protein 12 OS=Homo sapiens GN=TTLL12 PE=1 SV=2	TTL12_HUMAN	TTLL12	5	2
Tubulin alpha-1B chain OS=Homo sapiens GN=TUBA1B PE=1 SV=1	TBA1B_HUMAN	TUBA1B	58	44
Tubulin alpha-1C chain OS=Homo sapiens GN=TUBA1C PE=1 SV=1	TBA1C_HUMAN	TUBA1C	59	43
Tubulin beta chain OS=Homo sapiens GN=TUBB PE=1 SV=2	TBB5_HUMAN	TUBB	63	57
Tubulin beta-2A chain OS=Homo sapiens GN=TUBB2A PE=1 SV=1	TBB2A_HUMAN	TUBB2A	48	0
Tubulin beta-3 chain OS=Homo sapiens GN=TUBB3 PE=1 SV=2	TBB3_HUMAN	TUBB3	38	0
Tubulin beta-4B chain OS=Homo sapiens GN=TUBB4B PE=1 SV=1	TBB4B_HUMAN	TUBB4B	60	50
Tubulin beta-6 chain OS=Homo sapiens GN=TUBB6 PE=1 SV=1	TBB6_HUMAN	TUBB6	18	15
Elongation factor Tu, mitochondrial OS=Homo sapiens GN=TUFM PE=1 SV=2	EFTU_HUMAN	TUFM	10	5
Thioredoxin-like protein 1 OS=Homo sapiens GN=TXNL1 PE=1 SV=3	TXNL1_HUMAN	TXNL1	2	0
Thioredoxin reductase 1, cytoplasmic OS=Homo sapiens GN=TXNRD1 PE=1 SV=3	TRXR1_HUMAN	TXNRD1	15	13
Splicing factor U2AF 65 kDa subunit OS=Homo sapiens GN=U2AF2 PE=1 SV=4	U2AF2_HUMAN	U2AF2	4	0
U2 snRNP-associated SURP motif-containing protein OS=Homo sapiens GN=U2SURP PE=1 SV=2	SR140_HUMAN	U2SURP	2	0
UDP-N-acetylhexosamine pyrophosphorylase OS=Homo sapiens GN=UAP1 PE=1 SV=3	UAP1_HUMAN	UAP1	3	3
Ubiquitin-like modifier-activating enzyme 1 OS=Homo sapiens GN=UBA1 PE=1 SV=3	UBA1_HUMAN	UBA1	23	16
Ubiquitin-like modifier-activating enzyme 6 OS=Homo sapiens GN=UBA6 PE=1 SV=1	UBA6_HUMAN	UBA6	4	0
E2 ubiquitin-conjugating enzyme OS=Homo sapiens GN=UBE2O PE=1 SV=3	sp|Q9C0C9|UBE2O_HUMAN	UBE2O	11	2
E3 ubiquitin-protein ligase UBR4 OS=Homo sapiens GN=UBR4 PE=1 SV=1	UBR4_HUMAN	UBR4	14	8
Regulator of nonsense transcripts 1 OS=Homo sapiens GN=UPF1 PE=1 SV=2	RENT1_HUMAN	UPF1	3	0
Cytochrome b-c1 complex subunit 1, mitochondrial OS=Homo sapiens GN=UQCRC1 PE=1 SV=3	QCR1_HUMAN	UQCRC1	4	2
Ubiquitin carboxyl-terminal hydrolase 10 OS=Homo sapiens GN=USP10 PE=1 SV=2	UBP10_HUMAN	USP10	5	2
Ubiquitin carboxyl-terminal hydrolase 14 OS=Homo sapiens GN=USP14 PE=1 SV=3	UBP14_HUMAN	USP14	2	0
Ubiquitin carboxyl-terminal hydrolase 5 OS=Homo sapiens GN=USP5 PE=1 SV=2	UBP5_HUMAN	USP5	23	12
Ubiquitin carboxyl-terminal hydrolase 7 OS=Homo sapiens GN=USP7 PE=1 SV=2	UBP7_HUMAN	USP7	3	0
Vesicle-associated membrane protein-associated protein A OS=Homo sapiens GN=VAPA PE=1 SV=3	VAPA_HUMAN	VAPA	9	2
Vesicle-associated membrane protein-associated protein B/C OS=Homo sapiens GN=VAPB PE=1 SV=3	VAPB_HUMAN	VAPB	2	0
Valine--tRNA ligase OS=Homo sapiens GN=VARS PE=1 SV=4	SYVC_HUMAN	VARS	4	0
Vasodilator-stimulated phosphoprotein OS=Homo sapiens GN=VASP PE=1 SV=3	VASP_HUMAN	VASP	2	0
Vinculin OS=Homo sapiens GN=VCL PE=1 SV=4	VINC_HUMAN	VCL	14	7
Transitional endoplasmic reticulum ATPase OS=Homo sapiens GN=VCP PE=1 SV=4	TERA_HUMAN	VCP	19	7
Voltage-dependent anion-selective channel protein 2 OS=Homo sapiens GN=VDAC2 PE=1 SV=2	VDAC2_HUMAN	VDAC2	8	9
Voltage-dependent anion-selective channel protein 3 OS=Homo sapiens GN=VDAC3 PE=1 SV=1	VDAC3_HUMAN	VDAC3	3	3
Vimentin OS=Homo sapiens GN=VIM PE=1 SV=4	VIME_HUMAN	VIM	22	7
Vacuolar protein sorting-associated protein 35 OS=Homo sapiens GN=VPS35 PE=1 SV=2	VPS35_HUMAN	VPS35	5	4
Wings apart-like protein homolog OS=Homo sapiens GN=WAPL PE=1 SV=1	WAPL_HUMAN	WAPL	3	0
Tryptophan--tRNA ligase, cytoplasmic OS=Homo sapiens GN=WARS PE=1 SV=2	SYWC_HUMAN	WARS	1	1
WD repeat-containing protein 1 OS=Homo sapiens GN=WDR1 PE=1 SV=4	WDR1_HUMAN	WDR1	3	0
Methylosome protein 50 OS=Homo sapiens GN=WDR77 PE=1 SV=1	MEP50_HUMAN	WDR77	3	0
Exportin-1 OS=Homo sapiens GN=XPO1 PE=1 SV=1	XPO1_HUMAN	XPO1	12	8
Exportin-5 OS=Homo sapiens GN=XPO5 PE=1 SV=1	XPO5_HUMAN	XPO5	7	3
Exportin-T OS=Homo sapiens GN=XPOT PE=1 SV=2	XPOT_HUMAN	XPOT	0	2
X-ray repair cross-complementing protein 5 OS=Homo sapiens GN=XRCC5 PE=1 SV=3	XRCC5_HUMAN	XRCC5	5	2
X-ray repair cross-complementing protein 6 OS=Homo sapiens GN=XRCC6 PE=1 SV=2	XRCC6_HUMAN	XRCC6	8	6
5'-3' exoribonuclease 2 OS=Homo sapiens GN=XRN2 PE=1 SV=1	XRN2_HUMAN	XRN2	2	0
Tyrosine--tRNA ligase, cytoplasmic OS=Homo sapiens GN=YARS PE=1 SV=4	SYYC_HUMAN	YARS	1	0
14-3-3 protein beta/alpha OS=Homo sapiens GN=YWHAB PE=1 SV=3	1433B_HUMAN	YWHAB	13	5
14-3-3 protein epsilon OS=Homo sapiens GN=YWHAE PE=1 SV=1	1433E_HUMAN	YWHAE	14	3
14-3-3 protein gamma OS=Homo sapiens GN=YWHAG PE=1 SV=2	1433G_HUMAN	YWHAG	13	4
14-3-3 protein theta OS=Homo sapiens GN=YWHAQ PE=1 SV=1	1433T_HUMAN	YWHAQ	16	9
14-3-3 protein zeta/delta OS=Homo sapiens GN=YWHAZ PE=1 SV=1	1433Z_HUMAN	YWHAZ	14	8
Zinc finger FYVE domain-containing protein 16 OS=Homo sapiens GN=ZFYVE16 PE=1 SV=3	ZFY16_HUMAN	ZFYVE16	2	0
Zinc finger protein 217 OS=Homo sapiens GN=ZNF217 PE=1 SV=1	ZN217_HUMAN	ZNF217	2	0
Zinc finger protein 638 OS=Homo sapiens GN=ZNF638 PE=1 SV=2	ZN638_HUMAN	ZNF638	2	2
