# Supplementary material for: Spirocyclic dimer SpiD7 activates the unfolded protein response to selectively inhibit growth and induce apoptosis of cancer cells
Source: J Biol Chem. 2022 Apr 1;298(5):101890. doi: 10.1016/j.jbc.2022.101890 (PMC9062249; doi:10.1016/j.jbc.2022.101890)
Supplement: Supplemental Table S3 [file mmc3.xlsx]

## Sheet: Genes_Up4Down4_pval_less_05_Euc
Spirocyclic dimer (SpiD7) activates unfolded protein response (UPR) to selectively inhibit growth and induce apoptosis of cancer cells Smit Kour,‡ Sandeep Rana,‡ Sydney P. Kubica, Smitha Kizhake, Mudassier Ahmad, Catalina Muñoz-Trujillo, David Klinkebiel, Sarbjit Singh, Jayapal Reddy Mallareddy, Surabhi Chandra, Nicholas T. Woods, Adam R. Karpf, and Amarnath Natarajan.
Gene	log2(fold change)
	0h to 2h	0h to 6h	0h to 12h
HSPA6	7.09	10	10.97
RMRP	5.52	5.4	5.67
CCL26	2.24	4.54	6.46
RRAD	2.53	5.85	6.16
IL11	2.57	5.64	5.49
HSPA1B	3.68	5.2	5.65
IL1RL1	1.71	3.18	5.83
ZFAND2A	2.63	4.8	4.98
HSPA1A	2.92	4.52	4.97
HERPUD1	2.24	4.24	4.79
DUSP1	3.7	4	4.36
MAFF	3.53	4.11	4.14
GABARAPL1	3.04	3.36	4.61
TP53INP2	2.97	3.05	3.91
SESN2	2.36	3.59	4.15
DNAJB1	2.5	3.85	4.08
PPP1R15A	2.86	3.98	4.11
TRIB1	2.75	3.92	4.06
SBSN	0	1.4	4.65
HIST1H2BL	0	3.06	4.24
ARL14EPL	1.34	3.23	4.17
LSMEM1	1.11	3.41	3.56
ZNF460	0.7143	3.23	3.23
LOC100507316	1.26	2.1	4.07
SAT1	1.44	2.12	3.64
INSIG1	1.75	2.91	3.81
BAG3	1.59	3.21	3.77
CLIC3	1.69	3.01	3.28
CLU	1.25	2.58	3.77
ABHD4	1.13	2.63	3.56
HMGCS1	1.59	2.58	3.54
C2orf76	1.48	2.57	3.4
ALOXE3	1.37	2.58	3.19
TNFAIP3	2.48	3.01	3.72
LBH	2.3	3.08	3.58
FAM214B	2.28	3.26	3.54
DNAJB9	2.13	3.3	3.49
IER5	2.22	3.4	3.47
CREM	2.46	2.98	3.18
RP11-752G15.6	2.77	2.96	3.07
C9orf47,S1PR3	2.41	2.53	2.97
ARL4D	2.3	2.32	2.63
DNAJB4	2.2	2.45	2.51
JUNB	2.91	2.56	2.04
MMP10	0	2.19	4.11
RBP7	0	1.89	3.83
HIST4H4	0	1.97	3.54
ELFN1	0.322	1.7	3.27
NGFR	0.2288	1.29	3.23
LOC102724397	0	1.47	3.06
FBXL20	0.5618	1.53	2.91
HSPA5	0.326	1.7	2.84
DLL1	0	2.13	3
LOC100506358	0	2.14	2.85
HIST2H2AC	0	1.85	2.88
DHDH	0	1.63	2.64
FLNC	0.3614	2.6	3.35
HSPB8	0.8329	2.69	3.35
CYP4F11	0.585	2.67	3.2
MTRNR2L1	0.7142	2.86	3.19
PNLDC1	0.4945	2.89	3.05
TRIB3	0.134	2.5	2.99
LOC101928706	0	2.69	2.93
FAM167B	0	2.56	2.57
FAM171B	0.7627	1.95	2.96
MICB	0.9701	2.28	2.94
SPHK1	0.7436	2.23	2.84
GREB1	1.42	1.49	2.91
JDP2	1.2	1.69	2.81
ZNF416	1.49	1.75	2.76
SIRT4	0.9751	1.87	2.67
DEDD2	1.12	2.15	2.68
CLEC2B	1.23	2	2.56
RIOK3	1.25	1.95	2.4
GADD45A	1.14	2.28	3.21
NDRG1	1.29	2.3	2.93
RGS2	1.35	2.44	2.79
HSPH1	1.15	2.54	2.8
FNDC4	1.58	2.6	2.94
DNAJA4	1.54	2.55	2.8
RASD1	1.9	2.49	2.83
ZNF430	1.54	2.31	2.48
GCHFR	1.86	2.21	2.43
PLAC8L1	1.83	2.37	2.4
CNOT4	1.8	2.4	2.4
MEX3B	1.69	1.99	2.4
GADD45G	0.8286	1.28	3.27
ZNF841	0.8747	1.56	3.13
SLC16A14	0.7816	0.7877	2.79
AC006262.5	1.06	1.14	2.77
RNR1	0.4328	1.89	2.53
IL6R	0.4139	1.79	2.46
PLAUR	0.593	1.7	2.49
KLK6	0.5918	1.76	2.45
RNR2	0.585	1.76	2.41
AXIN2,LOC102724272	0.4299	2.07	2.45
RDM1	0.9069	1.45	2.52
CPEB4	0.8001	1.66	2.42
LIMS2	0.9738	1.72	2.38
ARID5B	0.8663	2.08	2.52
ATF7IP2	0.7797	1.92	2.43
PGF	0.7976	1.99	2.3
CAPN10-AS1	0.9069	1.87	2.35
FLJ42627	0.9069	1.94	2.26
THEMIS2	0.401	1.54	2.41
FAM210A	0.3941	1.41	2.29
TNFRSF10D	0.3332	1.57	2.25
FRS2	0.6727	1.35	2.25
LAMB3,MIR4260	0.6119	1.48	2.07
MIDN	0.535	1.37	2.04
MRPL18	0.7011	1.8	2.15
RELB	0.7044	1.87	2.01
PKDCC	0.3663	1.68	2.01
AKAP17A,ASMT	0.4458	1.85	2.01
SERAC1	0.9639	1.24	2.22
ZNF267	0.7694	1.1	2.12
RNF122	1.14	1.68	2.45
TSPYL2	1.18	1.69	2.38
GDF15	1.06	1.74	2.26
MAP1LC3B	1.11	1.74	2.17
PRDM2	1.36	1.74	2.26
C10orf54	0.9069	1.52	2.2
MED26	1.06	1.63	2.08
ZNF778	1.01	1.53	2.05
MAP3K8	1.06	1.58	2.01
CBX4	0.8492	1.6	2.02
ADM	1.13	1.84	2.01
TESK1	1.35	1.58	2
GADD45B	1.33	1.96	2.26
RAB2B	1.33	2.09	2.22
PELI1	1.45	1.99	2.02
LATS2	1.69	1.83	2.04
SERPINH1	0.1506	1.18	2.19
GJB3	0.02072	1.73	2.07
NPPB	0	0	2.81
SLC9A2	0.3219	0.4634	2.26
TCN1	-0.4557	-1.34	-2.07
FAM173A	-0.6973	-1.31	-2.06
TMEM38B	-0.727	-1.38	-2.17
LTBP1	-0.6468	-1.21	-2.29
GALNT9	-0.9411	-1.02	-2.07
H1F0	-0.6796	-0.7749	-2.24
IVD	-0.3876	-0.4172	-2
ZFP69	-0.1258	-0.3841	-2.07
RHPN1	-0.1756	-0.5577	-2.31
CDK1	-0.06188	-0.474	-2.36
C1orf159	-0.06975	-0.4644	-2.38
PRR15	-0.376	-1.04	-2.36
PLA2G4A	-0.1854	-0.7748	-2.45
OTUD6B	-0.3714	-0.7654	-2.41
KCNAB2	-0.3707	-0.7611	-2.45
SLC25A24	-0.06454	-0.57	-2.68
TOP2A	-0.04298	-0.9094	-2.85
CNTLN	-0.1688	-0.6856	-2.93
LOC100506157	-0.09308	-2.07	-2.07
PYCARD	-0.3566	-2.02	-2.55
PTAR1	-0.4292	-1.83	-2.71
PPP4R4	-0.09311	-1.4	-2.7
TCEANC2	-0.9556	-1.25	-2.9
LOC100506885	-0.8301	-1.5	-3
LOC644656	-0.9411	-1.76	-3.07
PIF1	-1.09	-1.52	-3.14
CCRL2	-0.8374	-2.59	-3.23
ZNF362	-1.46	-1.54	-2.07
FAM63A	-1.81	-2.28	-2.41
LOC100129083	-2.42	-2.5	-2.93
LOC284009	-2.09	-3.08	-3.08
